# Supplementary material for: The burden of dyslipidaemia and factors associated with lipid levels among adults in rural northern Ghana: An AWI-Gen sub-study
Source: PLoS One. 2018 Nov 28;13(11):e0206326. doi: 10.1371/journal.pone.0206326 (PMC6261546; doi:10.1371/journal.pone.0206326)
Supplement: S1 File — (CSV) [file pone.0206326.s005.csv]

study_id	hdl_1	ldl_1	cholesterol_1	triglycerides_1	enrolment_date	date_of_birth_known	sex	country	home_language	other_ethnicity	ethnicity	pregnant	number_of_pregnancies	number_of_live_births	regular_periods	last_period	marital_status	highest_level_of_education	years_highest_education	occupation	household_size	number_of_rooms	number_of_bedrooms	electricity	solar_energy	power_generator	alternative_power_source	television	radio	motor_vehicle	motorcycle	bicycle	refrigerator	washing_machine	sewing_machine	telephone	mobile_phone	microwave	dvd_player	satellite_tv_or_dstv	computer_or_laptop	internet_by_computer	internet_by_mobile_phone	electric_iron	fan	electric_or_gas_stove	kerosene_stove	plate_gas	electric_plate
NHL0T	0.78	2.24	3.75	0.72	5/21/2015	f	0		29		24	f	7	6			Currently married	0		4	5	4	3	0	0	0	0	0	1	0	1	1	0	0	0	0	1		0	0	0	0	0	0	0	0		0
QXZ0T	1.39	3.26	4.66	0.68	8/20/2015	f	0		28		25	f	7	6	0		Widowed	0		0	2	3	2	0	0	0	0	0	0	0	0	1	0	0	0	0	0		0	0	0	0	0	0	0	0		0
QYM0J	1.63	1.3	2.99	0.78	8/25/2015	f	0		28		25	f	5	5	1	Jul-15	Currently married	0		0	5	3	2	0	0	0	0	0	0	0	0	1	0	0	0	0	1		0	0	0	0	0	0	0	0		0
NJN0B	0.96	1.77	3.82	0.75	5/27/2015	f	0		29		24	f	2	1	1	52 015	Cohabiting	0		0	4	6	4	0	0	0	1	0	0	0	0	1	0	0	0	0	1		0	0	0	0	0	0	0	0		0
PIC0P	1.01	1.64	2.45	0.64	8/25/2015	f	0		28		25	f	8	6	0		Currently married	0		0	7	6	5	0	0	0	0	0	0	0	0	1	0	0	0	0	1		0	0	0	0	0	0	0	0		0
NNS0N	1.25	1.56	3.17	0.55	06-04-15	f	0		29		24	f	7	5	1	May-15	Widowed	0		4	0	5	1	0	0	0	0	0	1	0	0	1	0	0	0	0	0		0	0	0	0	0	0	0	0		0
PJT0J	1.33	2.07	2.69	0.42	8/28/2015	f	0		28		25	f	6	5	1	72 015	Currently married	0		0	8	5	4	0	0	0	1	0	1	0	0	1	0	0	0	0	1		0	0	0	0	0	0	0	0		0
MTJ0M	0.37	1.21	3.68	0.32	4/20/2015	f	0		29		24	f	9	5	1	Apr-15	Cohabiting	0		0	6	4	3	1	0	0	1	0	0	0		0	0	0	0	0	1		0	0	0	0	0	0	0	0		0
MSS0T	0.76	1.64	3.14	0.79	4/17/2015	f	0		29		24	f	9	8			Currently married	0		4	7	3	2	0	0	0	0	0	1	0	0	0	0	0	0	0	0		0	0	0	0	0	0	0	0		0
NLP0G	1.26	2.99	4.23	1.05	06-01-15	f	0		29		24	f	5	6	0		Widowed	0		0	5	6	2	0	0	0	1	0	1	0	0	1	0	0	0	0	1		0	0	0	0	0	0	0	0		0
NKF0T	0.92	1.72	3.07	0.49	5/28/2015	f	0		29		24	f	5	5	1	52 015	Widowed	1	6	0	6	6	4	1	0	0	0	0	1	0	1	1	0	0	0	0	1		0	0	0	0	0	0	0	0		0
NET0V	0.95	2.15	2.86	0.49	5/15/2015	f	0		29		24	f	8	8	0		Currently married	0		0	5	8	5	1	0	0	1	1	1	1	1	1	1	0	0	0	1		0	0	0	0	0	1	1	0		0
PTD0M	1.31	2.14	3.49	0.52	9/14/2015	f	0		28		25	f	9	9	1	Aug-15	Currently married	0		0	8	5	5	0	0	0	0	0	1	0	1	1	0	0	1	0	1		0	0	0	0	0	0	0	0		0
MJG0P	1.08	1.83	3.36	0.38	3/24/2015	f	0		30		26	f	6	5			Currently married	0		4	7	4	3	0	0	0	0	0	1	0	1	1	0	0	1	0	1		0	0	0	0	0	0	0	0		0
QXP0J	1.13	1.42	3.04	1.24	8/20/2015	f	0		28		25	f	5	3	0		Currently married	0		0	8	4	3	0	0	0	0	0	0	0	0	1	0	0	0	0	1		0	0	0	0	0	0	0	0		0
NVG0P	1.43	2.91	0.86	2.77	07-02-15	f	0		29		24	f	7	7	0		Currently married	1	6	4	7	5	3	1	0	0	0	1	1	0	1	1	1	0	0	0	1		0	1	0	0	0	1	1	0		0
NLI0A	1.48	2.2	4.47	0.37	5/29/2015	f	0		29		24	f	6	3			Currently married	0		4	4	3	2	1	0	0	0	1	1	0	1	1	1	0	0	0	1		1	0	0	0	0	0	1	0		0
NSG0K	1.32	1.08	3.39	0.37	6/28/2015	f	0		29		24	f	2	2	1	Jun-15	Never married	0		0	2	3	2	1	0	0	1	1	1	1	1	1	1	0	0	0	0		1	1	0	0	0	1	1	1		0
NHC0J	0.92	2.34	4.08	1.21	5/19/2015	f	0		29		24	f	8	7			Currently married	0		0	11	10	7	0	0	0	1	0	1	0	0	1	0	0	0	0	1		0	0	0	0	0	0	0	0		0
PTG0Q	0.89	0.87	2.29	0.46	9/14/2015	f	0		28		25	f	4	3	0		Currently married	0		0	7		4	0	0	0	0	0	0	0	0	1	0	0	0	0	1		0	0	0	0	0	0	0	0		0
QEB0I	1	1.38	3.62	0.42	7/28/2015	f	0		28		25	f	7	5			Currently married	0		0	5	4	3	1	0	0	1	0	0	0	0	1	0	0	0	0	1		0	0	0	0	0	0	0	0		0
LZX0I	1.32	1.94	3.85	0.68	2/20/2015	t	0		29		24	f	5	4	1	Feb-15	Widowed	0		0	4	4	2	0	0	0	0	0	0	0	0	0	0	0	0	0	1		0	0	0	0	0	0	0	0		0
NWP0B	1.48	1.6	1.06	1.93	07-03-15	t	0		36		31	f	0	0	1	Jul-15	Never married	2	10	0	7	4	3	1	0	0	1	1	1	0	1	1	1	0	1	0	1		1	1	1	1	1	1	1	1		0
PSM0V	0.67	1.05	1.85	0.55	09-11-15	f	0		28		25	f					Widowed	0		0	7	5	3	0	0	0	0	0	0	0	1	1	0	0	0	0	1		0	0	0	0	0	0	0	0		0
QXX0R	0.77	2.06	2.35	0.42	8/20/2015	t	0		28		25	f					Currently married	3	3	0	12	7	4	1	0	0	1	1	1	0	1	1	1	0	0	0	1		0	0	0	0	0	1	1	0		0
PLZ0T	0.23	1.12	2.23	0.55	09-02-15	f	0		28		25	f	5	4	0		Widowed	1	4	0	3	6	4	0	0	0	1	0	1	0	1	1	0	0	0	0	1		0	0	0	0	0	0	0	0		0
MCE0X	1.27	2.09	3.48	0.4	2/26/2015	f	0		29		24	f	4	1	1	Jan-15	Currently married	0		4	2	3	1	0	0	0	0	0	1	0	0	1	0	0	0	0	0		0	0	0	0	0	0	0	0		0
QJY0R	1.24	0.89	2.77	0.36	08-06-15	f	0		28		25	f	7	7	0		Currently married	0		4	5	5	4	0	0	0	0	0	1	0	0	0	0	0	0	0	1		0	0	0	0	0	0	0	0		0
QPF0J	0.83	1.74	3.9	0.58	08-12-15	f	0		28		25	f	5	5			Currently married	0		0	5	3	2	0	0	0	1	0	1	0	0	0	0	0	1	0	1		0	0	0	0	0	0	0	0		0
PPP0Q	1.49	1.1	2.18	0.41	09-07-15	f	0		28		25	f					Currently married	1	2	0	12	9	5	1	0	0	0	1	1	0	1	1	1	0	0	0	1		1	0	0	0	0	0	1	0		0
NIW0G	1.54	2.5	5.36	1.48	5/27/2015	f	0		29		24	f	9	9			Widowed	0		4	8	7	4	0	0	0	0	0	1	0	0	1	0	0	0	0	1		0	0	0	0	0	0	0	0		0
MVJ0P	1.21	1.47	3.75	0.86	05-06-15	f	0		29		24	f	3	3	1	52 015	Cohabiting	0		0	5	4	3	1	0	0	0	1	0	0	1	0	0	0	0	0	0		0	0	0	0	0	0	0	0		0
MZH0W	1.02	0.99	2.76	0.36	3/26/2015	f	0		29		24	f	3	3			Currently married	0		4	5	4	3	0	0	0	0	0	1	0	0	0	0	0	0	0	1		0	0	0	0	0	0	0	0		0
MSN0P	0.51	0.85	1.66	0.32	5/17/2015	f	0		29		24	f	6	6	0		Widowed	0		0	5	4	3	1	0	0	1	0	0	0	0	0	0	0	0	0	1		0	0	0	0	0	0	0	0		0
QWP0H	0.68	2.14	2.36	0.46	8/19/2015	f	0		28		25	f	6	6	0		Widowed	0		4	2	3	2	0	0	0	0	0	0	0	0	1	0	0	0	0	1		0	0	0	0	0	0	0	0		0
PKD0V	1.47	0.79	2.4	0.45	09-02-15	f	0		28		25	f	8	5	1	Aug-15	Currently married	0		0	5	4	3	0	0	0	1	0	1	0	0	1	0	0	0	0	0		0	0	0	0	0	0	0	0		0
MWT0C	0.77	0.91	3	0.55	3/31/2015	f	0		29		24	f	5	5	1	Feb-15	Currently married	0		4	5	2	1	0	0	0	0	0	0	0	0	1	0	0	0	0	1		0	0	0	0	0	0	0	0		0
NPA0X	1.02	1.93	3.34	0.7	06-04-15	f	0		29		24	f	10	6	0		Currently married	0		4	10	6	5	1	0	0	1	1	1	0	1	1	1	0	0	0	1		0	0	0	0	0	1	1	0		0
NLT0K	1.15	1.69	3.67	0.86	06-02-15	f	0		29		24	f	6	5	0		Cohabiting	0		0	7	8	7	0	1	0	1	1	1	1	1	1	1	0	0	1	1		1	0	0	1	0	1	1	1		0
QCT0X	1.3	2.51	4.43	0.97	7/24/2015	f	0		28		25	f	8	8			Widowed	0		0	8	5	2	0	0	0	1	0	1	0	0	1	0	0	0	0	1		0	0	0	0	0	0	0	0		0
MZE0S	1.14	1.59	3.81	0.58	3/26/2015	f	0		29		24	f			0		Currently married	0		4	1	4	2	0	0	0	0	0	1	0	0	0	0	0	0	0	0		0	0	0	0	0	0	0	0		0
QRS0C	1.54	1.97	2.92	1.29	8/14/2015	f	0		28		25	f	7	6	1	Jul-15	Widowed	0		4	6	4	3	0	0	0	0	0	0	0	0	1	0	0	0	0	1		0	0	0	0	0	0	0	0		0
QXE0Y	0.92	1.43	2.69	0.75	8/20/2015	f	0		28		25	f	4	4	1	Aug-15	Currently married	0		0	6	3	2	0	0	0	0	0	1	0	0	0	0	0	0	0	1		0	0	0	0	0	0	0	0		0
QVY0N	1.05	2.1	2.81	0.56	8/18/2015	f	0		28		25	f	4	4	1	Aug-15	Currently married	0		4	4	4	2	0	0	0	0	0	0	0	0	1	0	0	0	0	1		0	0	0	0	0	0	0	0		0
NLC0S	1.2	1.74	3.22	0.9	5/29/2015	f	0		29		24	f	3	3	0		Widowed	0		4	8	4	3	0	0	0	0	0	1	0	0	0	0	0	0	0	1		0	0	0	0	0	0	0	0		0
NLL0D	0.83	0.67	1.97	0.38	5/20/2015	f	0		29		24	f	5	4	1	May-15	Currently married	1	5	0	5	6	3	0	0	0	0	0	0	0	0	1	0	0	0	0	1		0	0	0	0	0	0	0	0		0
QBX0Y	1.03	1.09	2.76	0.41	7/23/2015	f	0		28		25	f	7	6	0		Currently married	0		4	7	5	5	0	0	0	0	0	1	0	0	1	0	0	0	0	1		0	0	0	0	0	0	0	0		0
NNW0R	1.29	2	3.68	0.4	06-04-15	f	0		29		24	f	5	2	1	52 015	Widowed	0		0	2	2	1	1	0	0	1	0	1	0	0	1	0	0	0	0	1		0	0	0	0	0	0	0	0		0
PTF0P	1.89	1.26	3.37	0.38	9/14/2015	f	0		28		25	f	6	6			Widowed	1	1	0	3	4	2	0	0	0	0	0	1	0	0	1	0	0	0		1		0	0	0	0	0	0	0	0		0
MHN0S	0.86	1.1	2.62	0.41	3/17/2015	f	0		30		26	f	5	4	1	Mar-15	Currently married	1	3	4	5	4	2	0	0	0	0	0	1	0	0	1	0	0	0	0	1		0	0	0	0	0	0	0	0		0
NIC0L	1.61	1.31	3.5	0.47	5/22/2015	f	0		29		24	f	7	7	1	52 015	Currently married	2	9	0	7	5	3	0	0	0	1	0	1	0	0	1	0	0	0	0	1		0	0	0	0	0	0	0	0		0
PGI0R	0.8	1.5	2.99	1.02	8/24/2015	f	0		28		25	f	9	6			Currently married	0		4	7	4	3	0	0	0	0	0	1	0	0	1	0	0	0	0	1		0	0	0	0	0	0	0	0		0
NCX0T	0.72	1.34	2.09	0.45	5/13/2015	f	0		29		24	f	7	7	1	52 015	Cohabiting	0		0	6	4	3	0	0	0	1	0	0	0	0	1	0	0	0	0	1		0	0	0	0	0	0	0	0		0
MTL0P	1.35	1.1	3	0.44	4/20/2015	t	0		29		24	f	7	7	1	Mar-15	Cohabiting	0		0	7	3	1	0	0	0	1	0	0	0	0	1	0	0	0	0	1		0	0	0	0	0	0	0	0		0
NDX0W	1.08	1.95	2.73	0.81	5/14/2015	f	0		29		24	f	5	5			Widowed	0		0	6	5	4	0	0	0	1	0	1	0	0	1	0	0	1	0	1		0	0	0	0	0	0	0	0		0
MSX0Y	0.45	1.26	3.94	0.56	4/20/2015	f	0		29		24	f	8	5	0		Currently married	1	5	0	5	4	3	0	0	0	1	0	0	0	0	1	0	0	0	0	1		0	0	0	0	0	0	0	0		0
NKM0C	1.13	2.72	3.92	0.36	5/29/2015	f	0		29		24	f	6	6	0		Currently married	2	10	0	5	5	3	0	0	0	0	0	1	0	1	1	0	0	0	0	1		0	0	0	0	0	0	0	0		0
QYB0X	1.14	2.81	3.18	0.48	8/20/2015	f	0		28		25	f	9	4	0		Currently married	0		4	3	6	5	0	0	0	0	0	1	0	0	1	0	0	0	0	1		0	0	0	0	0	0	0	0		0
MFP0P	1.41	1.68	3.73	0.66	03-12-15	f	0		29		24	f	6	6	1		Currently married	0		4	6	4	3	0	0	0	0	0	0	0	0	1	0	0	0	0	1		0	0	0	0	0	0	0	0		0
QYR0N	1.34	1.59	2.77	0.58	8/31/2015	f	0		28		25	f	3	2	1	Aug-15	Currently married	0		0	4	5	4	0	0	0	1	0	1	0	1	1	0	0	0	0	1		0	0	0	0	0	0	0	0		0
NJL0Y	1.49	1.26	3.31	0.65	5/26/2015	f	0		29		24	f	5	5			Currently married	0		4	5	5	4	0	0	0	0	0	1	0	1	1	0	0	0	0	1		0	0	0	0	0	0	0	0		0
QJW0P	1.23	0.74	2.48	0.32	08-06-15	f	0		28		25	f	5	5	0		Currently married	0		4	5	5	2	0	0	0	0	0	1	0	0	1	0	0	0	0	1		0	0	0	0	0	0	0	0		0
MSI0J	1.26	1.21	3.92	0.76	5/17/2015	t	0		29		24	f	7	1	1	Mar-15	Divorced	1	9	0	1	3	2	1	0	0	1	1	1	0	0	0	1	0	0	0	1		0	0	0	0	0	0	0	0		0
NIL0W	1.46	2.71	4.96	0.63	5/22/2015	f	0		29		24	f	4	4			Widowed	0		0	2	3	2	0	0	0	1	0	0	0	0	0	1	0	0	0	1		0	0	0	0	0	0	0	0		0
QBY0A	0.47	0.62	1.76	0.28	7/24/2015	t	0		28		25	f	7	5			Widowed	0		4	5	5	3	0	0	0	0	0	0	0	0	0	0	0	0	0	0		0	0	0	0	0	0	0	0		0
QGK0X	1.37	1.63	2.9	0.47	08-03-15	f	0		28		25	f	6	5	1	Jul-15	Currently married	1	3	0	6	5	4	0	0	0	1	0	1	0	0	1	0	0	0	0	1		0	0	0	0	0	0	0	0		0
NCP0L	0.81	3.1	3.34	0.5	05-12-15	f	0		29		24	f	3	2			Widowed	0		0	4	6	3	0	1	0	1	1	1	0	1	1	0	0	0	0	1		0	0	0	0	0	0	0	0		0
QNG0I	1.27	1.64	3.78	0.78	08-11-15	f	0		28		25	f	6	6	1	Jul-15	Currently married	0		4	3	4	2	1	0	0	0	0	1	0	1	1	0	0	0	0	1		0	0	0	0	0	0	0	0		0
MYZ0L	1.47	1.38	4.4	0.66	3/30/2015	f	0		29		24	f	8	5	0		Currently married	0		0	6	3	2	1	0	0	1	0	1	0	0	1	0	0	1	0	0		0	0	0	0	0	0	0	0		0
NRQ0S	0.59	0.94	2.33	0.43	6/26/2015	f	0		98	MOSSI	98	f	7	6			Widowed	0		0	4	1	1	1	0	0	1	1	0	0	0	1	0	0	1	0	1		1	0	0	0	0	0	1	0		0
QWM0F	0.68	1.73	2.71	1.32	8/19/2015	f	0		28		25	f	6	4	1	Aug-15	Separated	0		4	12	10	7	0	0	0	0	0	1	0	1	1	0	0	0	0	1		0	0	0	0	0	0	0	0		0
QZI0H	0.73	1.23	2.41	0.56	09-02-15	f	0		28		25	f	6	6	0		Currently married	1	5	0	7	4	3	0	0	0	0	0	0	0	0	0	0	0	0	0	0		0	0	0	0	0	0	0	0		0
QBV0W	0.68	2.39	3.52	0.77	7/23/2015	f	0		28		25	f	6	6			Widowed	0		4	8	6	5	0	0	0	1	0	1	0	1	1	0	0	0	0	1		0	0	0	0	0	0	0	0		0
QQB0H	1.31	0.88	2.73	0.37	08-10-15	f	0		28		25	f	5	5	0		Widowed	0		0	3	2	2	0	0	0	0	0	0	0	0	0	0	0	0	0	1		0	0	0	0	0	0	0	0		0
NTX0E	1.41	1.87	3.44	0.49	6/30/2015	f	0		29		24	f					Currently married	1	4	0	4	4	2	0	1	0	1	0	1	0	0	1	0	0	0	0	1		0	0	0	0	0	1	0	0		0
MRQ0P	1.02	1.54	4.29	0.63	4/16/2015	f	0		29		24	f	5	4	0		Widowed	0		0	4	3	2	0	0	0	1	0	1	0	1	1	0	0	0	1	0		0	0	0	0	0	0	0	0		0
MLB0N	0.69	2.82	5.13	1.24	04-02-15	f	0		29		24	f	2	2	0		Widowed	0		4	2	4	2	0	0	0	1	0	0	0	0	1	0	0	0	0	1		0	0	0	0	0	0	0	0		0
PQG0J	0.57	1.41	2.02	1.07	09-07-15	f	0		28		25	f	6	4	0		Widowed	0		0	5	5	3	0	0	0	0	1	0	0	1	1	0	0	0	0	1		0	0	0	0	0	0	0	0		0
QRK0T	0.78	1.56	2.43	0.42	8/13/2015	f	0		28		25	f	10	6	1	Aug-15	Widowed	0		4	7	4	3	0	0	0	0	0	0	0	0	0	0	0	0	0	1		0	0	0	0	0	0	0	0		0
NDT0S	0.97	2.32	3.01	0.73	5/14/2015	f	0		29		24	f	10	5			Cohabiting	0		0	6	5	4	0	0	0	1	0	1	0	0	1	0	0	0	0	1		0	0	0	0	0	0	0	0		0
MEX0V	0.7	1.82	3.3	0.95	03-05-14	f	0		29		24	f	5	5	1		Widowed	2	9	4	5	4	3	0	0	0	0	0	1	0	1	1	0	0	1	0	1		0	0	0	0	0	0	0	0		0
QRH0Q	1.29	0.4	1.64	0.24	8/14/2015	f	0		28		25	f	8	8	1	Jul-15	Currently married	0		0	9	8	6	0	1	0	0	0	1	0	0	1	0	0	0	0	1		0	0	0	0	0	0	0	0		0
QRG0P	1.58	2.64	3.42	0.33	8/13/2015	f	0		33		32	f	4	3	1	Jul-15	Currently married	0		0	4	4	3	0	0	0	1	0	0	0	0	0	0	0	0	0	1		0	0	0	0	0	0	0	0		0
MNW0N	1.74	1.87	5.22	0.87	04-08-15	f	0		29		24	f	5	5	1	32 015	Widowed	0		4	5	4	3	0	0	0	0	0	0	0	0	1	0	0	0	1	0		0	0	0	0	0	0	0	0		0
PMR0N	1.26	1.66	3.2	0.84	09-07-15	f	0		28		25	f	6	4			Widowed	0		0	1	3	1	0	0	0	0	0	1	0	0	1	0	0	0	0	1		0	0	0	0	0	0	0	0		0
MXX0H	1.31	1.27	4.01	0.59	3/27/2015	f	0		29		24	f	9	9	1		Currently married	0		4	6	4	3	0	0	0	0	0	0	0	0	1	0	0	0	0	1		0	0	0	0	0	0	0	0		0
PPD0E	1.24	2.61	3.43	0.36	09-07-15	f	0		28		25	f	5	5	0	Jun-15	Currently married	0		0	6	3	2	0	0	0	0	0	0	0	0	1	0	0	0	0	1		0	0	0	0	0	0	0	0		0
MAI0X	0.81	2.6	3.72	0.51	2/23/2015	t	0		29		24	f	8	8	0		Widowed	0		4	4	4	4	0	0	0	0	0	1	0	0	1	0	0	0	0	1		0	0	0	0	0	0	0	0		0
PKR0J	0.87	1.93	2.54	0.5	09-04-15	f	0		28		25	f					Currently married	0		4	2	5	4	0	0	0	0	0	1	0	0	1	0	0	0	0	1		0	0	0	0	0	0	0	0		0
MPV0P	0.76	2.59	3.85	0.4	04-09-15	t	0		29		24	f			0		Currently married	2	7	2	4	5	3	1	0	0	0	1	1	0	1	1	0	0	1	0	1		0	0	0	0	0	0	1	0		0
MQS0P	0.93	1.71	2.93	0.62	04-10-15	f	0		29		24	f	5	3	1	Apr-15	Cohabiting	0		0	6	4	1	1	0	1	0	0	0	0	0	1	0	0	0	0	1		0	0	0	0	0	0	0	0		0
NYY0N	0.99	0.98	2.22	0.35	7/22/2015	f	0		28		25	f	8	8			Currently married	0		4	2	5	3	0	0	0	1	0	1	0	0	1	0	0	0	0	1		0	0	0	0	0	0	0	0		0
NXI0W	1.24	2.24	1.3	2.31	07-06-15	t	0		36		31	f	4	4	1	Jul-15	Currently married	0		0	5	3	3	1	0	0	1	1	0	0	1	1	0	0	0	0	1		1	0	0	0	0	0	1	0		0
NWI0T	1.04	2.23	0.58	1.84	07-03-15	f	0		29		24	f	4	4	0		Widowed	0		0	2	4	3	0	0	0	1	0	0	0	0	1	0	0	0	0	1		0	0	0	0	0	0	0	0		0
QRT0D	1.1	1.05	2.24	0.57	8/14/2015	f	0		28		25	f	8	7	1	Jul-15	Currently married	0		4	6	6	5	0	0	0	0	0	0	0	0	1	0	0	0	0	1		0	0	0	0	0	0	0	0		0
MVD0I	1.03	1.29	3.44	0.4	05-04-15	f	0		29		24	f	5	4	1	52 015	Currently married	0		0	5	3	2	0	0	0	1	0	1	0	1	1	0	0	0	0	1		0	0	0	0	0	0	0	0		0
QRL0V	0.98	1.97	2.61	0.46	8/14/2015	f	0		28		25	f	6	5	1		Currently married	0		4	3	6	2	0	0	0	0	0	0	0	0	1	0	0	0	0	0		0	0	0	0	0	0	0	0		0
QQE0K	1.55	1.64	4.4	0.56	08-10-15	f	0		28		25	f	8	7	1	Jul-15	Currently married	0		0	7	4	2	0	0	0	1	0	1	0	0	0	0	0	0	0	1		0	0	0	0	0	0	0	0		0
NPJ0H	1.49	1.57	3.57	0.41	6/22/2015	f	0		29		24	f	2	3	0	52 015	Cohabiting	1	5	0	4	4	3	0	0	0	1	0	1	0	0	1	0	0	0	0	0		0	0	0	0	0	0	0	1		0
PGM0W	1.19	3.28	3.46	0.65	8/24/2015	f	0		28		25	f					Currently married	0		0	6	5	2	0	0	0	0	0	0	0	0	1	0	0	1	0	0		0	0	0	0	0	0	0	0		0
PLW0Q	1.09	2.35	2.71	0.49	08-04-15	f	0		28		25	f	6	6	1	Aug-15	Currently married	0		4	7	5	2	0	0	0	0	0	0	0	0	1	0	0	0	0	1		0	0	0	0	0	0	0	0		0
MYC0N	1.77	1.43	5.66	0.72	3/27/2015	f	0		29		24	f	4	4	1	Jun-12	Separated	0		4	0	2	1	0	0	0	0	0	1	0	0	0	0	0	0	0	1		0	0	0	0	0	0	0	0		0
QEL0T	1.42	2.89	4.02	0.59	7/29/2015	f	0		28		25	f	5	5			Widowed	1	2	4	4	3	2	0	0	0	0	0	1	0	1	1	0	0	0	0	0		0	0	0	0	0	0	0	0		0
PHJ0V	1.08	3	3.92	0.84	8/24/2015	f	0		28		25	f	7	7	1	Aug-15	Currently married	1	4	0	12	10	7	1	0	0	0	0	1	0	1	1	0	0	1	0	1		0	0	0	0	0	0	0	0		0
QPV0A	0.92	1.16	3.41	0.51	08-12-15	f	0		28		25	f	7	7			Currently married	0		4	2	3	1	0	0	0	0	0	0	0	0	1	0	0	0	0	1		0	0	0	0	0	0	0	0		0
NAY0Q	0.46	1.12	2.36	1	05-08-15	f	0		29		24	f	8	3			Widowed	0		0	8	4	3	0	0	0	1	0	1	0	0	1	0	0	0	0	1		0	0	0	0	0	0	0	0		0
QBF0G	1.35	1.25	3.44	0.63	08-10-15	f	0		28		25	f	7	4	0		Currently married	1	2	0	4	4	3	0	0	0	1	0	0	0	0	0	0	0	0	0	0		0	0	0	0	0	0	0	0		0
NAX0P	0.65	0.52	1.59	0.24	05-08-15	f	0		29		24	f	4	4			Widowed	0		0	2	2	1	0	0	0	1	0	0	0	0	0	0	0	0	0	0		0	0	0	0	0	0	0	0		0
MKT0F	0.82	1.65	4.25	0.66	04-02-15	f	0		30		26	f	2	1			Widowed	0		0	1	4	2	0	0	0	0	0	1	0	0	1	0	0	0	0	1		0	0	0	0	0	0	0	0		0
QWK0D	0.75	1.4	2.28	0.27	8/19/2015	f	0		28		25	f	6	5	0	62 015	Currently married	2	9	0	5	12	5	1	0	0	1	1	1	1	1	1	1	0	1	0	1		0	1	1	0	1	1	1	1		0
NHJ0R	1.49	1.36	3.73	0.47	5/19/2015	f	0		29		24	f	6	6	0		Widowed	0		4	8	4	3	0	0	0	0	0	1	0	0	1	0	0	0	0	1		0	0	0	0	0	0	0	0		0
NFJ0M	0.94	4.01	3.96	1.12	5/18/2015	f	0		29		24	f	7	6	0		Currently married	2	8	0	5	5	3	0	0	0	1	0	1	0	0	0	0	0	0	0	1		0	0	0	0	0	0	0	0		0
QXN0I	1.06	2.74	3.56	0.47	8/20/2015	f	0		28		25	f	4	4			Widowed	0		0	3	4	2	1	0	0	1	0	1	0	0	1	0	0	1	0	1		0	0	0	0	0	0	0	0		0
QIQ0H	0.97	1.42	2.87	0.88	08-05-15	t	0		29		24	f	6	5	1	Jul-15	Currently married	0		0	3	4	2	0	0	0	1	0	0	0	0	1	0	0	0	0	1		0	0	0	0	0	0	0	0		0
QNZ0C	1.94	2.59	5.78	1.02	08-11-15	f	0		28		25	f					Currently married	0		0	1	2	2	0	0	0	0	0	0	0	0	0	0	0	0	0	0		0	0	0	0	0	0	0	0		0
PSA0H	1.01	2.47	3.16	1.35	09-11-15	f	0		28		25	f	3	3			Widowed	0		4	4	2	2	0	0	0	0	0	0	0	0	0	0	0	0	0	0		0	0	0	0	0	0	0	0		0
QQD0J	1.14	3.62	4.52	1.24	08-10-15	f	0		28		25	f	4	4	1	Aug-15	Currently married	0		0	5	2	2	0	0	0	0	0	0	0	0	0	0	0	0	0	1		0	0	0	0	0	0	0	0		0
MLR0F	1.29	0.98	3.14	0.37	04-09-15	f	0		29		24	f	6	7	1	Apr-15	Currently married	0		0	9	10	5	0	0	0	1	0	0	0	0	1	0	0	0	0	1		0	0	0	0	0	0	0	0		0
QQH0N	1.37	1.58	3.67	0.53	8/13/2015	f	0		28		25	f	6	5	0	Aug-15	Currently married	0		0	6	6	4	0	0	0	1	0	1	0	0	1	0	0	0	0	1		0	0	0	0	0	0	0	0		0
QNC0E	1.24	4.13	5.19	0.35	08-11-15	f	0		28		25	f	6	4	0	Jun-15	Widowed	0		0	5	4	3	0	0	0	1	0	0	0	0	0	0	0	0	0	0		0	0	0	0	0	0	0	0		0
NGQ0W	1.94	2.14	5.79	0.67	5/18/2015	f	0		29		24	f	9	4	1	52 015	Currently married	1	5	0	3	3	3	0	0	0	1	0	1	0	0	1	0	0	0	0	1		0	0	0	0	0	0	0	0		0
MTH0K	1.31	1.51	3.46	0.37	4/20/2015	f	0		29		24	f	6	5	0		Widowed	0		0	1	2	2	0	0	0	1	0	0	0	0	1	0	0	0	0	1		0	0	0	0	0	0	0	0		0
PKC0T	0.98	1.82	2.85	0.4	09-02-15	f	0		28		25	f	7	7	0		Currently married	0		4	3	4	3	0	0	0	0	0	1	0	0	0	0	0	0	0	1		0	0	0	0	0	0	0	0		0
QJB0T	1.36	0.99	2.67	0.73	08-04-15	f	0		28		25	f	6	4			Widowed	0		0	4	3	3	0	0	0	0	0	0	0	0	0	0	0	0	0	0			0	0	0	0	0	0	0		0
PRZ0F	1.11	1.88	3.36	0.62	09-11-15	f	0		28		25	f	7	7	0		Widowed	2	10	4	5	4	3	0	0	0	0	0	0	0	0	1	0	0	0	0	1		0	0	0	0	0	0	0	0		0
PGG0P	1.37	2.05	3.55	0.5	8/21/2015	f	0		28		25	f	9	5	0		Currently married	0		0	10	4	3	1	0	0	0	0	1	0	1	1	0	0	1	0	1		0	0	0	0	0	0	0	0		0
NJF0R	0.62	1.65	2.71	1.14	5/28/2015	f	0		29		24	f	5	5			Widowed	0		0	3	3	2	0	0	0	1	0	0	0	0	1	0	0	1	0	1		0	0	0	0	0	0	0	0		0
QIX0N	0.93	1.46	2.78	0.36	08-04-15	f	0		28		25	f	6	6			Currently married	0		4	5	4	2	0	0	0	0	0	0	0	0	1	0	0	0	0	1		0	0	0	0	0	0	0	0		0
MLW0J	1.05	2.26	3.93	0.39	3/19/2015	f	0		29		24	f					Widowed	0		4	1	3	2	0	0	0	0	0	1	0	0	1	0	0	0	0	0		0	0	0	0	0	0	0	0		0
MPD0X	1.13	1.01	2.96	0.28	04-09-15	f	0		29		24	f	2	2			Cohabiting	0		4	1			0	0	0	1	0	1	0	0	1	0	0	0	0	1		0	0	0	0	0	0	0	0		0
NIM0X	0.9	1.25	2.82	0.42	5/22/2015	f	0		29		24	f	6	4			Widowed	0		0	7	5	3	0	0	0	1	0	0	0	0	0	0	0	0	0	1		0	0	0	0	0	0	0	0		0
NPQ0N	1.06	1.81	3.78	0.95	06-09-15	f	0		29		24	f	6	4			Widowed	1	6	0	5	3	3	1	0	0	1	1	1	0	1	0	1	0	1	0	1		1	1	1	0	0	0	1	1		0
NYC0R	1.74	2.01	5.39	0.65	07-07-15	f	0		29		24	f					Currently married	0		4	4	4		0	0	0	0	0	0	0	0	0	0	0	0	0	0		0	0	0	0	0	0	0	0		0
MVC0H	1.3	0.91	3.46	0.77	05-04-15	f	0		29		24	f	8	5			Cohabiting	1	3	0	4	4	3	0	1	0	0	0	1	0	0	1	0	0	1	1	0		0	0	0	0	0	0	0	0		0
NDM0L	1.09	2.98	3.57	0.56	5/13/2015	f	0		29		24	f	7	6			Currently married	0		0	6	6	4	0	0	0	1	0	1	0	1	1	0	0	0	0	1		0	0	0	0	0	0	0	0		0
QIF0W	1.32	1.68	3.69	0.83	08-04-15	f	0		28		25	f	3	3			Widowed	0		0	1	5	2	0	0	0	1	0	0	0	0	0	0	0	0	0	1		0	0	0	0	0	0	0	0		0
MAK0A	1.68	2.55	3.78	0.31	2/23/2015	t	0		29		24	f	9	9	1	9	Currently married	0		4	5	5	4	0	0	0	0	0	0	0	0	1	0	0	0	0	0		0	0	0	0	0	0	0	0		0
NLY0P	0.91	1.45	2.87	0.49	06-02-15	f	0		29		24	f	6	5	1	52 015	Currently married	1	4	0	5	4	2	0	0	0	1	0	1	0	0	1	0	0	0	0	1		0	0	0	0	0	0	0	0		0
NKL0B	1.49	1.78	4.2	0.47	5/29/2015	f	0		29		24	f					Cohabiting	0		0	7	7	4	1	0	0	1	1	0	0	1	1	0	0	0	0	0		1	0	0	0	0	0	1	0		0
NYZ0P	0.97	0.6	2.06	0.18	7/22/2015	f	0		28		25	f	7	7	1	Jul-15	Currently married	1	2	4	6	5	4	0	0	0	0	0	0	0	0	0	0	0	0	0	1		0	0	0	0	0	0	0	0		0
QMG0G	0.94	0.97	2.34	0.35	08-07-15	f	0		28		25	f	8	8	1	Jul-15	Widowed	0		4	4	4	3	0	0	0	0	0	0	0	0	0	0	0	1	0	0		0	0	0	0	0	0	0	0		0
MVI0N	1.19	0.78	2.8	0.64	05-04-15	f	0		29		24	f	7	5	1	Apr-15	Widowed	0		0	5	5	4	0	0	0	0	0	0	1	0	0	1	0	0	0	0		1	0	0	0	0	0	0	0		0
QNX0A	1.3	1.59	4.24	1.22	08-11-15	f	0		28		25	f	6	6	0		Widowed	0		4	5	5	3	0	0	0	0	0	1	0	0	1	0	0	0	0	1		0	0	0	0	0	0	0	0		0
MSL0M	1.15	2.38	4.45	0.92	4/17/2015	f	0		30		26	f					Currently married	1	2	4	2	6	3	1	0	0	0	0	1	0	1	1	0	0	1	0	1		0	0	0	0	0	0	0	0		0
MES0Q	0.77	0.81	2.27	0.35	03-04-15	t	0		29		24	f	3	3	1	Feb-15	Currently married	1	4	4	9	10	8	0	1	0	1	1	0	1	1	0	0	1	0	1	1		0	0	0	0	0	0	0	0		0
NNN0J	1.58	0.65	2.81	0.44	06-04-15	f	0		29		24	f					Cohabiting	0		0	7	5	4	0	0	0	1	0	1	0	0	1	0	0	0	0	1		0	0	0	0	0	0	0	0		0
QLT0R	0.67	1.58	2.69	0.46	08-06-15	f	0		28		25	f	6	6	1	Aug-15	Currently married	0		0	7	3	3	0	0	0	0	0	1	0	0	1	0	0	1	0	1		0	0	0	0	0	0	0	0		0
MFV0V	1.22	2.05	3.94	0.55	03-12-15	f	0		29		24	f	9	9	1	Feb-15	Currently married	0		4	5	7	4	0	0	0	0	0	1	0	0	1	0	0	0	0	1		0	0	0	0	0	0	0	0		0
PFJ0Q	1.08	2.23	3.47	0.66	8/21/2015	f	0		28		25	f	5	5			Currently married	0		4	3	5	3	0	0	0	0	0	1	0	0	1	0	0	0	0	1		0	0	0	0	0	0	0	0		0
QPI0M	1.13	2.04	3.32	0.39	8/13/2015	f	0		28		25	f	6	6	1	Jul-15	Currently married	0		0	8	6	4	0	0	0	1	0	0	0	0	1	0	0	1	0	1		0	0	0	0	0	0	0	0		0
PNM0L	0.53	1.68	2.35	0.83	09-10-15	f	0		28		25	f	6	2	0		Currently married	0		0	1	2	2	0	0	0	0	0	0	0	0	1	0	0	0	0	0		0	0	0	0	0	0	0	0		0
NMR0K	0.74	1.27	2.23	0.91	06-03-15	t	0		29		24	f	8	5	1	52 015	Currently married	2	9	4	13	6	5	1	0	0	0	1	0	0	0	1	0	0	0	0	1		0	1	0	0	0	1	0	0		0
MST0V	0.85	2.38	3.96	0.71	4/17/2015	t	0		29		24	f	0	0	1	Apr-15	Never married	2	12	1	3	4	3	1	0	0	1	1	0	0	0	1	0	0	1	0	1		1	0	0	0	0	1	1	0		0
QHV0J	1.45	1.32	3.3	0.4	08-04-15	f	0		28		25	f	8	8			Currently married	1	3	0	6	6	3	0	0	0	1	1	1	0	0	1	0	0	0	0	1		0	0	0	0	0	0	0	0		0
QVT0J	0.78	1.01	1.94	0.57	8/19/2015	f	0		28		25	f	7	7	0		Currently married	2	7	4	6	6	4	0	0	0	0	0	1	0	0	1	0	0	0	0	1		0	0	0	0	0	0	0	0		0
NLJ0B	1.14	1.87	3.68	0.35	5/29/2015	f	0		29		24	f	8	4			Cohabiting	0		0	6	5	4	1	0	0	1	1	1	0	1	1	1	0	0	0	1		1	1	0	0	0	1	1	1		0
NZD0V	1.04	1.82	3.16	0.82	7/22/2015	f	0		28		25	f	7	6	1	Jul-15	Currently married	0		4	5	5	2	0	0	0	0	0	1	0	0	1	0	0	1	0	0		1	0	1	0	0	0	0	0		0
PSJ0R	0.91	3.26	3.75	0.51	9/14/2015	f	0		28		25	f					Currently married	0		0	4	6	4	0	0	0	0	0	1	0	0	1	0	0	1	0	1		0	0	0	0	0	0	0	0		0
QCQ0T	1.17	2.03	4.71	0.75	7/27/2015	f	0		28		25	f	6	6			Currently married	0		4	6	6	6	1	0	0	0	0	1	0	0	1	0	0	1	0	1		0	0	0	0	0	0	0	0		0
PRK0Q	1.08	2.59	3.46	0.64	09-10-15	t	0		28		25	f					Currently married	2	9	0	5	14	2	0	1	0	0	1	1	0	1	1	1	0	0	0	1		0	0	0	0	0	0	0	0		0
QKY0T	0.96	0.9	2.44	0.35	08-05-15	f	0		28		25	f	6	5			Widowed	0		4	3	4	3	0	0	0	0	0	1	0	0	1	0	0	0	0	0		0	0	0	0	0	0	0	0		0
QKX0S	1.01	0.4	1.7	0.19	08-05-15	f	0		28		25	f	2	1	1	Jul-15	Currently married	0		0	5	3	3	0	0	0	1	0	0	0	0	1	0	0	0	0	1		0	0	0	0	0	0	0	0		0
QAY0X	1.12	2.62	4.43	0.58	08-07-15	f	0		28		25	f	5	5	1	Jul-15	Widowed	0		0	3	1	3	1	1	1	1	0	0	0	0	1	0	0	0	0	1		0	0	0	0	0	0	0	0		0
MIG0M	1	1.27	3.43	0.45	3/17/2015	f	0		29		24	f	10	10			Currently married	0		4	4	4	3	0	0	0	0	0	0	0	0	1	0	0	0	0	1		0	0	0	0	0	0	0	0		0
QAS0R	0.77	1.22	2.88	0.29	08-10-15	f	0		28		25	f	7	7	1	Aug-15	Currently married	0		0	6	3	3	0	0	0	0	0	0	0	0	1	0	0	0	0	0		0	0	0	0	0	0	0	0		0
PNN0M	0.96	2.77	4.05	0.61	09-10-15	f	0		33		32	f	3	3	0		Widowed	0		0	7	4	3	0	0	0	0	0	1	0	0	1	0	0	0	0	1		0	0	0	0	0	0	0	0		0
QKJ0F	1.03	1.15	2.71	0.34	08-07-15	f	0		28		25	f	8	5			Widowed	0		4	1	4	2	0	0	0	0	0	0	0	0	0	0	0	0	0	0		0	0	0	0	0	0	0	0		0
PPN0P	1.08	0.87	2.15	0.6	09-07-15	f	0		28		25	f	9	7	1	Sep-15	Currently married	1	3	0	8	6	4	0	0	0	0	0	1	0	0	1	0	0	0	0	1		0	0	0	0	0	0	0	0		0
PIF0S	0.83	1.66	2.93	0.72	8/31/2015	f	0		28		25	f	6	6			Widowed	0		4	5	4	3	0	0	0	0	0	1	0	1	0	0	0	0	0	1		0	0	0	0	0	0	0	0		0
MCT0M	0.83	1.79	2.91	0.45	03-02-15	f	0		30		26	f	5	5	1	Feb-15	Currently married	0		4	5	3	2	0	0	0	0	0	0	0	0	1	0	0	0	0	1		0	0	0	0	0	0	0	0		0
NFX0B	0.58	0.76	2.92	0.84	5/19/2015	f	0		29		24	f	4	3	1	52 015	Currently married	0		4	0	2	1	0	0	0	0	0	0	0	0	0	0	0	1	0	0		0	0	0	0	0	0	0	0		0
PJV0K	0.8	1.23	1.85	0.68	8/28/2015	f	0		28		25	f	4	3	1	Aug-15	Widowed	0		0	3	5	3	0	0	0	0	0	1	0	0	0	0	0	0	0	1		0	0	0	0	0	0	0	0		0
PNB0A	0.58	1.82	2.94	1.72	09-07-15	f	0		29		24	f	11	11	0		Currently married	1	1	0	7	5	5	0	0	0	0	0	1	0	0	0	1	0	0	0	1		0	0	0	0	0	0	0	0		0
QJV0N	0.95	1.39	3.28	0.55	08-06-15	f	0		28		25	f	5	5			Currently married	0		0	2	3	3	0	0	0	0	0	0	0	0	0	0	0	1	0	1		0	0	0	0	0	0	0	0		0
QQC0I	0.96	1.36	3.56	0.65	08-10-15	f	0		28		25	f	8	6	0		Currently married	0		0	6	4	3	0	0	0	1	0	1	0	0	1	0	0	0	0	0		0	0	0	0	0	0	0	0		0
QDH0M	0.61	0.78	2.04	0.4	7/27/2015	f	0		28		25	f	7	5	1	Jul-15	Currently married	0		0	4	4	3	0	0	0	0	0	1	0	0	1	0	0	0	0	1		0	0	0	0	0	0	0	0		0
NKD0R	1.62	1.41	3.39	0.27	5/28/2015	f	0		29		24	f	6	6			Currently married	0		4	9	6	1	0	0	0	0	0	0	1	0	0	1	0	0	0	1		0	0	0	0	0	0	0	0		0
MAV0J	0.68	1.98	2.94	0.42	2/23/2015	t	0		30		26	f	6	4	0		Widowed	0		4	6
MEN0L	1.03	1.19	3.17	0.49	03-04-15	f	0		29		24	f	5	2			Widowed	0		4	2	5	3	0	0	0	0	0	0	0	0	1	0	0	0	0	0		0	0	0	0	0	0	0	0		0
NFF0I	1.05	1.17	2.64	0.62	5/18/2015	f	0		29		24	f	7	6		52 015	Currently married	1	6	4	9	5	4	1	0	0	0	1	0	0	1	1	1	0	0	0	1		0	0	0	0	0	0	1	0		0
QJC0V	1.43	1.57	3.14	0.55	08-04-15	f	0		33		32	f	5	5			Widowed	0		0	3	3	2	0	0	0	1	0	0	0	0	1	0	0	0	0	1		0	0	0	0	0	0	0	0		0
NKB0P	1.39	1.35	3.17	0.37	5/29/2015	f	0		29		24	f	6	6			Widowed	0		4	4	5	2	1	0	0	0	1	1	0	1	1	0	0	1	0	1		0	0	0	0	0	0	1	0		0
QRJ0S	1.32	1.69	4.2	0.53	8/13/2015	f	0		28		25	f	6	6	1	Aug-15	Currently married	0		4	4	3	2	0	0	0	0	0	0	0	0	0	0	0	0	0	0		0	0	0	0	0	0	0	0		0
MIR0Y	0.98	1.66	2.99	0.66	3/19/2015	f	0		29		24	f	11	7			Currently married	0		0	7	4	3	0	0	0	1	0	0	0	0	1	0	0	0	1	0		0	0	0	0	0	0	0	0		0
MHB0F	1.16	1.77	4.2	0.53	3/17/2015	f	0		29		24	f	6	6			Currently married	0		4	5	5	3	0	0	0	0	0	1	0	0	1	0	0	0	0	1		0	0	0	0	0	0	0	0		0
QEJ0R	2.05	2.4	4.05	0.69	7/31/2015	f	0		28		25	f	7	6			Widowed	0		0	1	5	3	0	0	0	1	0	0	0	1	1	0	0	0	0	1		0	0	0	0	0	0	0	0		0
MPZ0T	1.06	2.57	3.86	1.2	04-10-15	f	0		29		24	f	7	7	1	Mar-15	Currently married	1	3	4	8	6	4	0	0	0	0	0	0	0	0	0	0	0	0	0	1		0	0	0	0	0	0	0	0		0
QDQ0W	1.24	0.79	3.25	0.49	7/28/2015	f	0		28		25	f	5	5	1	Jul-15	Currently married	0		4	5	4	2	1	0	0	0	0	1	0	0	1	0	0	0	0	0		0	0	0	0	0	0	0	0		0
NLA0Q	0.69	0.94	2.34	0.53	5/28/2015	f	0		29		24	f	5	5			Widowed	0		4	8	3	3	0	0	0	0	0	1	0	1	1	0	0	1	0	1		0	0	0	0	0	0	0	0		0
QQM0T	1.17	3.06	3.96	0.56	8/14/2015	f	0		28		25	f	6	4		Jul-15	Widowed	0		0	5	4	3	0	0	0	1	0	1	0	0	0	0	0	0	0	1		0	0	0	0	0	0	0	0		0
PID0Q	1.07	1.55	2.37	0.46	8/25/2015	f	0		29		24	f	5	5	1	Jul-15	Currently married	0		0	5	5	4	0	0	0	0	0	1	0	1	1	0	0	0	0	1		0	0	0	0	0	0	0	0		0
MAA0N	1.42	1.49	3.31	0.31	2/20/2015	t	0		29		24	f	5	5	1	Jan-15	Currently married	0		4	6	3	2	0	0	0	0	0	0	1	0	1	0	0	0	0	1		0	0	0	0	0	0	0	0		0
NMZ0S	1.51	1.25	3.07	0.4	06-03-15	f	0		29		24	f	6	5	1	52 015	Cohabiting	0		0	5	3	2	0	0	0	1	0	0	0	0	1	0	0	0	0	1		0	0	0	0	0	0	0	0		0
PMK0H	1.04	1.58	2.47	0.78	09-08-15	f	0		33		32	f	6	4	1	Aug-15	Widowed	1	1	0	7	3	2	0	0	0	0	0	0	0	0	0	0	0	0	0	1		0	0	0	0	0	0	0	0		0
NRD0F	0.76	1.34	2.98	0.59	6/24/2015	f	0		29		24	f	5	4	1	May-15	Currently married	0		0	2			0	0	0	1	0	1	0	0	1	0	0	1	0	1		0	0	0	0	0	0	0	0		0
QYQ0M	0.88	1.84	2.58	0.5	8/31/2015	f	0		28		25	f	7	4			Widowed	0		0	0	2	1	0	0	0	0	0	1	0	0	1	0	0	0	0	0		0	0	0	0	0	0	0	0		0
QLM0K	0.98	0.79	2.6	0.21	08-06-15	f	0		28		25	f	8	6	0		Currently married	1	1	0	2	4	3	0	0	0	0	0	1	0	0	1	0	0	0	0	1		0	0	0	0	0	0	0	0		0
NLN0F	1.35	1.75	3.63	0.45	06-03-15	f	0		29		24	f	5	4	0		Cohabiting	0		0	6	7	6	0	0	0	1	0	1	0	0	1	0	0	0	0	1		0	0	0	0	0	0	0	0		0
QHM0C	1.25	1.72	3.13	0.61	08-03-15	f	0		28		25	f	10	4			Widowed	0		4	5	1	1	0	0	0	1	0	0	0	0	0	0	0	0	0	0		0	0	0	0	0	0	0	0		0
NWM0Y	1.69	2.68	1.3	2.45	07-03-15	f	0		29		24	f	4	4	1	Jun-15	Widowed	1	4	0	2	3	3	0	0	0	1	0	1	0	0	1	1	0	0	0	1		0	0	0	0	0	0	0	0		0
PFK0R	0.54	0.86	2.04	0.87	8/21/2015	f	0		28		25	f	3	2	0		Widowed	0		4	5	3	2	0	0	0	0	0	1	0	0	1	0	0	1	0	1		0	0	0	0	0	0	0	0		0
QCN0R	1.08	1.97	3.86	0.95	7/27/2015	f	0		28		25	f	3	3			Widowed	0		0	3	3	2	0	0	0	1	0	0	0	0	1	0	0	0	0	1		0	0	0	0	0	0	0	0		0
MDD0Y	0.85	3.82	4.65	0.63	03-02-15	f	0		30		26	f	6	6		Aug-14	Currently married	0		4	10	8	6	0	0	0	0	0	1	0	0	1	0	0	0	0	1		0	0	0	0	0	0	0	0		0
MHD0H	0.72	1.76	3.05	0.57	3/17/2015	f	0		30		26	f	3	1			Currently married	0		4	6	5	4	0	0	0	0	0	1	0	0	0	0	0	0	0	0		0	0	0	0	0	0	0	0		0
NJG0S	1.36	2.36	4.93	0.73	5/26/2015	f	0		29		24	f	6	5			Widowed	0		4	2	1	1	0	0	0	1	0	0	0	0	1	0	0	0	0	1		0	0	0	0	0	0	0	0		0
PKP0H	1.73	1.98	3.3	0.38	09-04-15	f	0		28		25	f	7	7	1	Aug-15	Currently married	1	2	4	5	2	2	0	0	0	0	0	1	0	0	0	0	0	0	0	0		0	0	0	0	0	0	0	0		0
QGS0F	1.29	1.12	2.58	0.47	08-05-15	f	0		29		24	f	8	8			Widowed	0		4	2	4	2	0	0	0	0	0	1	0	0	1	0	0	1	0	1		0	0	0	0	0	0	0	0		0
PLG0B	1.13	1.53	3.13	0.36	09-04-15	f	0		28		25	f	6	6	0		Currently married	0		4	6	4	3	0	0	0	0	0	0	0	0	1	0	0	0	0	1		0	0	0	0	0	0	0	0		0
NPI0G	1.06	1.49	2.73	0.41	6/22/2015	f	0		29		24	f	11	10	0		Currently married	0		4	8	5	4	0	0	0	0	0	1	0	0	1	0	0	0	0	1		0	0	0	0	0	0	0	0		0
QYK0H	1.18	1.28	2.7	0.42	8/25/2015	f	0		28		25	f	9	3	0		Currently married	0		0	4	3	2	0	1	0	0	0	0	0	0	1	0	0	0	0	1		0	0	0	0	0	0	0	0		0
NXZ0M	1.47	1.35	3.5	0.44	07-07-15	f	0		29		24	f	7	5			Currently married	0		0	3	3	2	0	0	0	1	0	1	0	1	1	0	0	0	0	1		0	0	0	0	0	0	0	0		0
QNP0R	0.74	1.77	3.19	0.58	08-11-15	f	0		28		25	f	4	3			Currently married	0		0	2	4	3	0	0	0	1	0	0	0	0	1	0	0	0	0	1		0	0	0	0	0	0	0	0		0
PPL0M	1.32	2.54	4.25	1.13	09-07-15	f	0		28		25	f	8	8	1	Aug-15	Separated	1	6	0	9	5	5	0	0	0	0	0	0	0	0	0	1	0	0	0	1		0	0	0	0	0	0	0	0		0
QGF0R	1.11	1	2.36	0.52	7/31/2015	f	0		28		25	f	5	4			Widowed	0		0	4	4	2	1	0	0	1	1	0	0	1	1	0	0	0	0	1		0	0	0	0	0	0	0	0		0
QJF0Y	1.09	0.67	2.48	0.4	08-06-15	t	0		28		25	f	6	6	0		Widowed	0		4	3	3	2	0	0	0	0	0	0	0	0	1	0	0	0	0	0		0	0	0	0	0	0	0	0		0
NAP0H	0.29	1.22	3.06	0.45	05-07-15	f	0		29		24	f	5	5			Cohabiting	0		0	4	4	3	0	0	0	0	0	0	0	0	1	0	0	0	0	0		0	0	0	0	0	0	0	0		0
NSF0J	1.93	1.61	3.98	0.46	6/25/2015	f	0		29		24	f	10	7	0		Cohabiting	0		0	1	5	1	0	0	0	1	0	0	0	0	1	0	0	0	0	0		0	0	0	0	0	0	0	0		0
QHX0L	1.16	1.07	2.46	0.25	08-04-15	f	0		28		25	f	4	4			Widowed	0		0	2	2	2	0	0	0	0	0	1	0	0	1	0	0	0	0	0		1	0	0	0	0	0	0	0		0
PLK0F	0.93	2.11	2.32	0.35	09-07-15	f	0		28		25	f					Currently married	1	2	0	6	4	3	0	0	0	0	0	0	0	0	1	0	0	0	0	1		0	0	0	0	0	0	0	0		0
MPW0Q	0.81	1.43	3.05	0.55	04-09-15	f	0		29		24	f	6	6			Currently married	0		4	3	3	1	0	0	0	0	0	0	0	0	1	0	0	0	0	1		0	0	0	0	0	0	0	0		0
QFS0D	1.81	1.12	2.89	0.37	7/30/2015	f	0		28		25	f	6	5	1	Jul-15	Currently married	0		0	8	5	3	0	0	0	1	0	0	0	0	1	0	0	0	0	1		0	0	0	0	0	0	0	0		0
PEX0C	1.18	1.57	2.8	0.41	8/21/2015	f	0		28		25	f	3	3	1	Aug-15	Currently married	0		0	6	6	3	1	0	0	0	1	1	0	1	1	1	0	0	0	1		1	0	0	0	0	0	0	0		0
NWB0L	0.99	1.59	0.71	1.48	07-03-15	f	0		29		24	f	6	5	0	Jun-15	Widowed	0		4	6	5	4	0	0	0	0	0	1	0	0	1	0	0	0	0	1		0	0	0	0	0	0	0	0		0
QFF0P	1.19	1.52	3.27	0.57	7/29/2015	f	0		28		25	f	5	5			Widowed	0		4	9	4	2	0	0	0	0	0	1	0	0	1	0	0	0	0	1		0	0	0	0	0	0	0	0		0
QKH0D	1.13	1.36	3.33	0.36	08-07-15	f	0		28		25	f	5	4	0		Currently married	0		0	5	2	2	0	0	0	0	0	0	0	0	1	0	0	1	0	1		0	0	0	0	0	0	0	0		0
QFD0M	1.16	1.21	3.33	0.43	7/29/2015	f	0		28		25	f	6	6	0		Currently married	0		4	5	5	3	0	0	0	0	0	1	0	1	1	0	0	0	0	1		0	0	0	0	0	0	0	0		0
NNX0S	0.94	2.43	3.1	1.12	06-04-15	f	0		29		24	f	2	1	0		Widowed	1	3	0	4	2	2	1	0	0	1	1	0	0	1	1	0	0	1	0	1		1	0	0	0	0	0	1	0		0
NCE0B	0.48	1.38	2.2	1.08	05-12-15	f	0		29		24	f	9	8			Currently married	0		0	3	5	3	0	0	0	1	0	1	0	0	1	0	0	1	0	1		0	0	0	0	0	0	0	0		0
QXF0A	0.84	1.84	2.9	0.6	8/20/2015	f	0		28		25	f	5	4	1	Aug-15	Currently married	1	2	0	6	6	5	0	1	0	1	1	1	0	1	1	0	0	0	0	1		0	0	0	1	0	0	0	0		0
NHE0L	1.23	1.72	3.69	1.28	5/26/2015	f	0		29		24	f	7	7	1		Cohabiting	0		0	7	5	3	0	0	0	1	0	1	0	0	0	0	0	0	1	0		0	0	0	0	0	0	0	0		0
QSL0X	1.2	0.83	1.97	0.35	8/14/2015	f	0		33		32	f	6	5	0	52 015	Currently married	0		0	5	4	2	0	1	0	1	0	1	0	0	1	0	0	0	0	1		0	0	0	0	0	0	0	0		0
NYH0X	1.14	1.72	4.02	0.72	06-09-15	f	0		29		24	f	4	4	0		Widowed	0		4	4	4	3	0	0	0	0	0	1	0	0	1	0	0	0	0	1		0	0	0	0	0	0	0	0		0
QHY0M	0.91	0.94	2.34	0.41	08-04-15	f	0		28		25	f	9	9	1	Aug-15	Currently married	1	3	4	4	6	5	0	0	0	0	0	0	0	0	1	0	0	0	0	1		0	0	0	0	0	0	0	0		0
QED0K	0.94	1.47	4.15	0.74	7/28/2015	f	0		28		25	f	8	4			Widowed	0		4	3	3	2	1	0	0	1	1	0	0	1	1	0	0	0	0	1		0	0	0	0	0	0	0	0		0
NTB0H	0.73	0.88	2.25	0.61	6/30/2015	f	0		29		24	f	8	5	0		Currently married	0		0	5	6	2	1	0	0	0	1	1	0	1	1	1	0	0	0	1		0	0	0	0	0	1	0	0		0
MIQ0X	1.18	2.49	4.46	0.65	3/19/2015	f	0		29		24	f	7	6			Widowed	0		4	7	3	2	0	0	0	0	0	1	0	0	1	0	0	0	0	1		0	0	0	0	0	0	0	0		0
MWV0D	1.19	1.52	4.34	0.57	3/31/2015	f	0		29		24	f	5	5		32 015	Cohabiting	0		0	2	4	3	0	0	0	1	0	1	0	0	1	0	0	0	0	1		0	0	0	0	0	0	0	0		0
QGN0B	1.16	1.91	3.19	0.88	7/31/2015	f	0		28		25	f	8	2			Currently married	0		0	5	5	4	1	0	0	1	1	0	0	0	1	0	0	0	0	1		0	0	0	0	0	0	0	0		0
QDS0Y	1.07	1	3.05	0.41	7/28/2015	f	0		28		25	f	9	5			Currently married	0		0	5	6	5	1	0	0	1	1	0	0	0	1	0	0	0	0	1		0	0	0	0	0	0	1	0		0
MPH0C	1.14	1.41	3.32	0.44	04-10-15	f	0		29		24	f	6	6			Widowed	0		0	5	3	2	0	0	0	1	0	0	0	0	0	0	0	0	0	1		0	0	0	0	0	0	0	0		0
NXE0R	1.14	1.43	3.74	0.9	07-06-15	f	0		29		24	f	10	10			Widowed	0		4	4	3	2	0	0	0	0	0	0	0	0	0	0	0	0	0	1		0	0	0	0	0	0	0	0		0
NSA0E	0.4	0.94	2.69	0.31	6/25/2015	f	0		36		31	f	10	6	0		Cohabiting	0		0	5	4	3	1	0	0	1	1	1	0	1	1	1	0	0	0	1		1	1	0	0	1	1	1	1		0
NGX0D	1.2	2.6	3.47	0.6	5/15/2015	f	0		29		24	f	5	4	1	52 015	Cohabiting	0		0	5	2	2	0	0	0	1	0	1	0	0	1	0	0	0	0	0		0	0	0	0	0	0	0	0		0
MVF0K	0.46	1.06	3.57	0.43	05-04-15	f	0		29		24	f	6	3	1	52 015	Currently married	0		0	5	5	3	0	0	0	1	0	1	0	0	1	0	0	1	0	1		0	0	0	0	0	0	0	0		0
PFS0A	0.74	1.08	2.2	0.4	8/21/2015	f	0		28		25	f	5	5	0		Currently married	0		0	6	4	3	0	0	0	0	0	1	0	0	1	0	0	0	0	1		0	0	0	0	0	0	0	0		0
QDP0V	1.25	2.28	4.42	0.67	7/28/2015	f	0		28		25	f	5	5	1	Jun-15	Currently married	0		4	12	4	3	1	0	0	0	1	0	0	0	0	0	0	0	0	0		0	0	0	0	0	0	0	0		0
QJQ0J	1.39	1.4	3.04	1.01	08-06-15	f	0		28		25	f					Currently married	0		0	6	4	3	0	0	0	1	0	1	0	0	1	0	0	0	0	1		0	0	0	0	0	0	0	0		0
NBT0N	1.25	1.02	3.28	0.79	05-08-15	f	0		29		24	f	10	5			Currently married	0		0	4	3	3	0	0	0	1	0	1	0	0	1	0	0	0	0	1		0	0	0	0	0	0	0	0		0
NRL0N	1.81	0.97	3.32	0.55	6/24/2015	f	0		28		25	f	8	6	0		Currently married	0		0	1	3	1	0	0	0	0	0	0	0	0	1	0	0	0	0	0		0	0	0	0	0	0	0	0		0
NXL0A	1.28	1.15	3.32	0.26	07-07-15	f	0		29		24	f	7	6			Currently married	0		0	5	3	2	0	0	0	1	0	1	0	0	1	0	0	1	0	1		0	0	0	0	0	0	0	0		0
QVN0E	1.38	0.92	2.21	0.31	8/18/2015	f	0		28		25	f	5	5	1	Aug-15	Widowed	0		4	4	3	2	0	0	0	0	0	0	0	0	1	0	0	0	0	1		0	0	0	0	0	0	0	0		0
MGI0K	1.04	1.06	3.03	0.65	3/16/2015	f	0		29		24	f	7	7	1	Jun-10	Widowed	0		4	6	5	3	0	0	0	0	0	0	0	0	0	0	0	0	0	1		0	0	0	0	0	0	0	0		0
QCP0S	1.37	1.93	3.55	0.54	7/27/2015	f	0		28		25	f	7	7			Widowed	1	4	4	3	4	3	0	0	0	0	0	0	0	0	1	0	0	0	0	1		0	0	0	0	0	0	0	0		0
QCM0Q	0.91	1.27	2.39	0.31	7/27/2015	f	0		28		25	f	8	7	1	Jul-15	Currently married	0		0	5	3	2	1	0	0	1	0	0	0	0	1	0	0	0	0	1		0	0	0	0	0	0	0	0		0
PGF0N	1.5	2.88	4.66	0.59	8/21/2015	f	0		29		24	f	6	5	1	Jul-15	Currently married	0		4	7	6	2	1	0	0	0	1	0	0	0	1	0	0	0	0	1		0	0	0	0	0	0	0	0		0
MCW0P	1	1.57	3.13	0.47	03-02-15	f	0		30		26	f	5	5	0		Currently married	2	7	4	3	1	1	0	0	0	0	0	1	0	1	0	0	0	0	1	0		0	0	0	0	0	0	0	0		0
PMN0K	1.04	2.53	2.84	0.57	09-08-15	f	0		28		25	f	5	5	0		Currently married	1	6	2	4	4	4	0	0	0	0	0	1	0	1	1	0	0	1	0	1		0	0	0	0	0	0	0	0		0
QCF0I	1.49	1	3.24	0.46	7/24/2015	f	0		28		25	f	5	5	1	Jun-15	Currently married	0		0	4	4	2	0	0	0	1	0	0	0	0	0	0	0	0	0	1		0	0	0	0	0	0	0	0		0
NSY0D	0.69	1.85	3.39	0.51	6/29/2015	f	0		28		25	f	7	6	0		Currently married	0		0	8	6	5	1	0	0	1	1	1	0	1	1	1	0	0	0	1		1	0	0	0	0	0	0	0		0
NRJ0L	0.61	1.36	2.45	0.41	6/24/2015	f	0		29		24	f	6	4	1	Jun-15	Cohabiting	0		0	3	3	2	0	0	0	1	0	0	0	0	1	0	0	0	0	0		0	0	0	0	0	0	0	0		0
QCC0F	0.79	1.35	3.52	0.42	7/24/2015	f	0		28		25	f	8	8			Currently married	0		0	2	5	2	0	0	0	1	0	0	0	0	0	0	0	0	0	0		0	0	0	0	0	0	0	0		0
NTI0P	1.31	1.93	0.95	2.21	6/30/2015	f	0		29		24	f	5	4	0		Currently married	0		0	3	4	3	1	0	0	0	1	1	0	1	1	1	0	0	0	1		0	0	0	0	0	0	0	0		0
NNT0P	0.99	1.19	2.72	0.39	06-04-15	f	0		29		24	f	7	6	1	May-15	Widowed	0		3	6	4	3	0	0	0	0	0	1	0	1	1	0	0	0	0	0		0	0	0	0	0	0	0	0		0
NWN0A	1.71	2.16	5.53	0.52	07-03-15	t	0		29		24	f	6	4	1	Jun-15	Separated	2	3	0	3	1	1	1	0	0	0	0	1	0	0	1	1	0	0	0	1		0	0	0	0	0	0	1	0		0
QBW0X	1.17	1.41	3.42	0.54	7/23/2015	f	0		28		25	f	8	6	1	Jul-15	Currently married	0		0	6	3	2	0	0	0	1	0	0	0	0	0	0	0	0	0	1		0	0	0	0	0	0	0	0		0
MZZ0N	0.68	1.73	3.15	1.05	05-07-15	f	0		29		24	f	9	9	0		Widowed	0		4	4	5	2	0	0	0	0	0	0	0	0	1	0	0	0	0	1		0	0	0	0	0	0	0	0		0
NLD0T	0.97	1.64	3.19	0.48	5/29/2015	t	0		29		24	f	7	5			Cohabiting	3	3	1	6	4	4	1	0	0	1	1	0	0	1	1	1	0	0	0	1		1	1	0	0	0	0	1	0		0
QZF0E	1.08	0.92	2.38	0.41	09-02-15	f	0		28		25	f	5	5	1	Aug-15	Currently married	0		0	7	4	3	0	0	0	0	0	0	0	0	1	0	0	0	0	1		0	0	0	0	0	0	0	0		0
QBJ0K	0.93	1.11	3.06	0.38	7/23/2015	f	0		28		25	f	5	5			Currently married	0		4	6	5	4	0	0	0	0	0	1	0	0	1	0	0	0	0	1		0	0	0	0	0	0	0	0		0
NHR0A	1.08	1.47	3.45	0.95	5/27/2015	f	0		29		24	f	6	6	0		Currently married	0		4	8	7	5	0	0	0	1	0	0	0	0	1	0	0	0	0	1		0	0	0	0	0	0	0	0		0
QPR0W	1	1.07	2.25	0.38	08-12-15	f	0		28		25	f	6	5	1		Currently married	0		0	7	6	4	0	1	0	1	1	1	1	1	1	1	0	1	0	1		1	0	0	0	0	0	1	0		0
QBE0F	1.05	2.05	4.15	0.86	08-10-15	f	0		28		25	f	6	4	0		Widowed	0		0	3	4	3	0	0	0	1	0	1	0	1	1	0	0	0	0	1		0	0	0	0	0	0	0	0		0
NGV0B	0.1	1.67	2.79	0.45	5/15/2015	f	0		29		24	f	7	4	1	52 015	Currently married	0		0	8	7	5	0	0	0	1	0	1	0	1	1	0	0	0	0	1		0	0	0	0	0	0	0	0		0
NTJ0Q	1.72	2.27	0.94	2.29	07-02-15	f	0		29		24	f	4	4	0		Widowed	0		4	0			0	0	0	0	0	0	0	0	0	0	0	0	0	0		0	0	0	0	0	0	0	0		0
QBR0S	0.72	1.48	3.32	1.59	7/23/2015	f	0		28		25	f	5	5			Currently married	0		4	4	4	2	0	0	0	0	0	1	0	1	1	0	0	1	0	1		0	0	0	0	0	0	0	0		0
NLB0R	0.7	1.6	2.77	0.74	5/28/2015	f	0		29		24	f	10	6			Currently married	0		0	4	4	3	0	0	0	1	0	1	0	0	1	0	0	0	0	1		0	0	0	0	0	0	0	0		0
MFD0D	1.26	1.55	3.79	0.85	03-09-15	f	0		29		24	f	6	6			Currently married	1	6	0	5	3	2	0	0	0	0	0	1	0	0	1	0	0	0	0	1		0	0	0	0	0	0	0	0		0
NDV0T	1.05	4.39	4.13	0.51	5/14/2015	f	0		29		24	f	6	6			Widowed	0		4	5	3	2	0	0	0	0	0	0	0	0	1	0	0	0	0	1		0	0	0	0	1	0	0	0		0
NTF0L	1.19	2.05	3.56	0.35	6/30/2015	f	0		29		24	f	8	8	1	May-15	Currently married	0		4	6	3	2	0	0	0	0	0	1	0	1	1	0	0	0	0	1		0	0	0	0	0	0	0	0		0
QWX0P	0.94	3.38	3.59	0.66	8/19/2015	f	0		28		25	f	4	4	1		Currently married	1	5	0	3	5	1	1	0	0	0	1	0	0	0	1	1	0	0	0	1		0	0	0	0	0	0	0	0		0
NWZ0K	1.49	2.16	0.6	1.95	07-06-15	f	0		29		25	f	6	5	1	Jul-15	Currently married	0		0	7	5	3	0	0	0	0	0	1	0	1	1	0	0	0	0	1		0	0	0	0	0	0	0	0		0
QWE0W	0.96	2.89	4.16	0.82	8/20/2015	f	0		28		25	f	3	3	0		Currently married	0		0	5	3	2	1	0	0	0	1	1	0	1	1	0	0	0	0	1		1	0	0	0	0	0	0	0		0
NJA0L	1.53	1.15	4	0.71	5/26/2015	f	0		29		24	f	8	7			Currently married	0		0	7	4	3	0	0	0	1	0	1	0	0	1	0	0	0	0	1		0	0	0	0	0	0	0	0		0
QXQ0K	0.94	3.33	3.79	0.79	8/20/2015	f	0		28		25	f	6	5	0		Widowed	0		0	4	5	4	0	0	0	0	0	1	0	0	1	0	0	0	0	1		0	0	0	0	0	0	0	0		0
MXL0W	1.04	1.72	3.99	0.71	3/30/2015	f	0		29		24	f	7	7	1	Mar-15	Currently married	0		4	7	4	3	0	0	0	0	0	0	0	0	0	0	0	0	0	0		0	0	0	0	0	0	0	0		0
PTB0K	0.73	1	1.87	0.66	9/14/2015	f	0		28		25	f	7	6	0	Aug-15	Currently married	2	10	0	6	5	3	0	0	0	0	0	0	0	0	1	0	0	0	0	1		0	0	0	0	0	0	0	0		0
QWY0Q	1.05	1.43	3.08	0.61	8/19/2015	f	0		28		25	f					Currently married	0		0	2	4	2	0	0	0	0	0	0	0	0	0	0	0	0	0	0		0	0	0	0	0	0	0	0		0
PVT0G	0.69	1.8	3.02	0.58	9/14/2015	f	0		28		25	f	9	8	0		Widowed	1	2	0	6	3	3	0	0	0	0	0	1	0	1	1	0	0	1	0	1		0	0	0	0	0	0	0	0		0
PGR0B	0.78	1.7	2.54	1.12	8/24/2015	f	0		28		25	f	7	7			Currently married	0		0	8	4	2	0	0	0	0	0	0	0	0	1	0	0	0	0	1		0	0	0	0	0	0	0	0		0
MPE0Y	0.52	1.56	2.77	0.83	04-09-15	f	0		29		24	f	6	6	1	Mar-15	Widowed	0		4	5	6	2	0	0	0	0	0	0	0	0	1	0	0	0	0	1		0	0	0	0	0	0	0	0		0
MTF0I	0.84	0.84	2.95	0.52	4/20/2015	f	0		29		24	f	7	7			Currently married	0		4	3	4	3	0	0	0	1	0	0	0	0	0	0	0	0	0	0		0	0	0	0	0	0	0	0		0
QYC0Y	1.57	2.75	3.9	0.71	8/20/2015	f	0		28		25	f	7	4	0		Currently married	1	4	0	4	3	2	0	0	0	0	0	0	0	0	1	0	0	0	0	1		0	0	0	0	0	0	0	0		0
MBQ0H	1.11	1.8	3.22	0.31	2/24/2015	f	0		29		24	f	8	6	0		Currently married	0		4	11	6	5	0	0	0	0	0	0	0	0	0	0	0	0	0	0		0	0	0	0	0	0	0	0		0
MLD0Q	0.94	1.85	4.72	1.44	04-02-15	f	0		29		24	f	8	8			Currently married	0		0	6	5	4	1	0	0	1	1	0	0	1	1	0	0	0	0	1		1	0	0	0	0	0	0	0		0
NTD0J	1.26	1.28	3.63	1.28	6/30/2015	f	0		29		24	f	3	3	1	Feb-15	Currently married	0		0	11	3	2	1	0	0	1	0	0	0	0	1	0	0	0	0	0		0	0	0	0	0	0	0	0		0
MHG0K	1.29	0.91	3.02	0.49	3/16/2015	t	0		30		26	f	8	8	1	Feb-15	Currently married	0		0	4	3	2	0	0	0	0	0	0	0	0	0	0	0	0	0	0		0	0	0	0	0	0	0	0		0
NTZ0G	1.37	5.05	2.04	2.84	6/30/2015	t	0		29		24	f	4	4	0		Currently married	2	4	1	2	5	4	1	0	0	0	1	1	1	1	1	1	0	1	0	1		1	1	1	1	1	1	1	1		0
QDD0I	1.08	0.66	2.28	0.46	7/27/2015	f	0		28		25	f	8	7			Currently married	0		0	5	5	4	0	0	0	1	0	1	0	0	0	0	0	0	0	1		0	0	0	0	0	0	0	0		0
MQP0L	0.73	1.3	3.02	0.56	4/14/2015	f	0		29		24	f	6	5	1	32 015	Cohabiting	0		0	5	3	2	0	0	0	1	0	1	0	0	1	0	0	0	0	1		0	0	0	0	0	0	0	0		0
PKB0S	0.99	1.6	2.57	0.66	8/28/2015	f	0		28		25	f	5	5	1	Aug-15	Currently married	0		0	11	4	3	0	0	0	0	0	0	0	0	1	0	0	0	0	0		0	0	0	0	0	0	0	0		0
PFQ0X	0.74	2.77	2.75	0.7	8/21/2015	f	0		28		25	f					Currently married	2	10	1	6	6	4	0	0	0	0	0	1	0	0	1	0	0	0	0	0		0	0	0	0	0	0	0	0		0
MQV0R	1.09	0.68	2.71	0.65	4/16/2015	f	0		29		24	f	7	7	0	SP	Widowed	0		4	4	4	3	0	0	0	0	0	0	0	0	1	0	0	0	0	0		0	0	0	0	0	0	0	0		0
MIY0F	1.11	1.27	3.31	0.55	3/19/2015	f	0		29		24	f	6	5			Cohabiting	0		0	6	4	4	0	0	0	1	0	0	0	0	0	0	0	0	0	1		0	0	0	0	0	0	0	0		0
NDB0A	0.82	1.98	2.69	0.46	5/14/2015	f	0		29		24	f	3	3			Widowed	2	10	0	7	5	3	0	0	0	1	0	1	0	0	1	0	0	1	0	1		0	0	0	0	0	0	0	0		0
MAZ0N	1.07	1.93	3.04	0.55	2/23/2015	t	0		29		24	f	7	7	0		Currently married	0		4	3	2	2	0	0	0	0	0	0	0	0	0	0	0	0	0	0		0	0	0	0	0	0	0	0		0
NKY0M	1.65	1.94	4.17	0.42	5/28/2015	f	0		29		24	f	5	4			Widowed	0		0	1	4	1	0	1	0	1	0	1	0	1	1	0	0	0	0	1		0	0	0	0	0	0	0	0		0
QSQ0C	1	1.07	2.12	0.47	8/17/2015	f	0		28		25	f	7	5	1	Aug-15	Widowed	0		0	3	3	2	0	0	0	1	0	1	0	0	0	0	0	0	0	0		0	0	0	0	0	0	0	0		0
QRQ0A	0.98	2.23	2.82	0.58	8/14/2015	f	0		33		32	f	7	3			Widowed	0		0	1	3	2	0	0	0	0	0	0	0	0	0	0	0	0	0	1		0	0	0	0	0	0	0	0		0
PJH0X	1.09	1.07	2.21	0.56	8/27/2015	f	0		28		25	f	6	6	1	Aug-15	Widowed	0		4	3	4	2	0	0	0	0	0	0	0	0	0	0	0	0	0	0		0	0	0	0	0	0	0	0		0
QLG0E	0.97	1.94	3.1	0.74	08-05-15	f	0		28		25	f	7	7			Widowed	0		4	1	3	2	0	0	0	0	0	0	0	0	1	0	0	0	0	1		0	0	0	0	0	0	0	0		0
MVN0T	1.39	2.19	5.45	0.78	03-05-15	f	0		29		24	f	9	5	0		Cohabiting	0		0	4	3	2	0	0	0	1	0	1	0	0	1	0	0	1	0	1		0	0	0	0	0	0	0	0		0
NIX0H	1.03	1.49	2.89	0.26	5/22/2015	f	0		28		25	f	7	7	1	Apr-15	Currently married	0		0	6	6	5	0	0	0	1	0	1	0	0	1	0	0	0	0	1		0	0	0	0	0	0	0	0		0
QBN0P	0.81	1.57	3.03	0.67	7/23/2015	f	0		28		25	f	6	6			Widowed	0		4	5	4	3	0	0	0	0	0	0	0	0	1	0	0	0	0	1		0	0	0	0	0	0	0	0		0
MFY0Y	0.98	2.06	3.87	0.99	03-12-15	f	0		29		24	f	7	5			Currently married	0		4	6	9	4	0	0	0	0	0	0	0	0	0	0	0	0	0	0		0	0	0	0	0	0	0	0		0
NZJ0C	1.34	2.81	5.12	0.39	7/22/2015	f	0		28		25	f	5	5			Widowed	0		4	6	6	4	0	0	0	0	0	0	0	0	1	0	0	0	0	1		0	0	0	0	0	0	0	0		0
MPI0D	0.72	1.23	2.93	0.53	04-09-15	f	0		29		24	f	7	5			Cohabiting	0		0	12	8	6	0	0	0	1	0	0	0	0	1	0	0	0	0	1		0	0	0	0	0	0	0	0		0
NPN0L	1.53	3.1	6.84	1	06-09-15	f	0		29		24	f	7	6			Widowed	0		0	3	4	1	1	0	0	1	1	0	0	0	1	1	0	1	0	1		0	0	0	0	0	0	1	0		0
MLQ0E	0.89	3.3	4.74	0.96	04-09-15	f	0		29		24	f	8	8	0		Currently married	0		4	9	5	3	0	0	0	1	0	1	0	1	1	0	0	0	0	1		0	0	0	0	0	0	0	0		0
NTY0F	0.82	1.07	2.88	0.52	6/30/2015	f	0		29		24	f	7	5	1	Jun-15	Currently married	0		0	6	2	2	0	0	0	1	0	0	0	0	0	0	0	0	0	0		0	0	0	0	0	0	0	0		0
NCI0F	0.94	1.72	2.36	0.42	05-12-15	f	0		28		25	f	6	6	1	52 015	Cohabiting	0		0	5	5	4	0	0	0	1	0	0	0	0	0	0	0	0	0	0		0	0	0	0	0	0	0	0		0
MHS0X	0.74	1.59	2.89	0.75	3/17/2015	f	0		29		24	f	6	6	1	May-09	Widowed	0		4	9	7	5	0	0	0	0	0	1	0	1	1	0	0	0	0	1		0	0	0	0	0	0	0	0		0
MLA0M	2.2	1.09	5.16	0.54	04-02-15	f	0		29		24	f	6	5			Cohabiting	0		0	11	9	7	1	0	0	0	1	1	0	0	1	0	0	1	0	1		0	0	0	0	0	0	0	0		0
MGD0F	0.87	1.41	2.87	0.53	03-12-15	f	0		30		26	f	6	5			Currently married	1	6	0	5	7	4	0	0	0	0	0	1	0	0	0	0	0	1	0	1		0	0	0	0	0	0	0	0		0
MFN0N	0.83	1.78	3.35	0.45	3/16/2015	f	0		30		26	f	8	8	1		Currently married	1	2	4	3	5	3	0	0	0	0	0	0	0	0	1	0	0	0	0	1		0	0	0	0	0	0	0	0		0
PKI0B	1.18	2.01	2.67	0.44	09-02-15	f	0		28		25	f					Currently married	0		0	9	9	7	0	0	0	1	0	1	0	0	1	0	0	1	0	1		0	0	0	0	0	0	0	0		0
MNG0Y	1.29	2.44	5.08	0.59	3/26/2015	f	0		29		24	f	8	6	0		Widowed	0		4	6	8	5	0	0	0	1	0	0	0	0	1	0	0	0	0	0		0	0	0	0	0	0	0	0		0
NAC0T	1.36	1.53	3.37	0.7	05-07-15	f	0		29		24	f	8	8	1	Apr-15	Widowed	0		0	10	5	4	0	0	0	1	0	1	0	0	1	0	0	0	0	1		0	0	0	0	0	0	0	0		0
NKN0D	0.73	1.38	2.27	0.35	5/28/2015	f	0		29		24	f	5	5	0		Currently married	0		0	3	3	3	0	0	0	1	0	0	0	0	1	0	0	0	0	1		0	0	0	0	0	0	0	0		0
PPW0X	1.06	2.46	3.3	0.58	09-10-15	f	0		28	KANTOSI	98	f	6	6	1	Aug-15	Currently married	0		0	4	5	4	0	0	0	0	0	1	0	1	1	0	0	1	0	1		0	0	0	0	0	0	0	0		0
NYW0L	1.08	2.13	4	1.39	7/23/2015	f	0		28		25	f	7	7	0		Widowed	1	1	4	7	6	5	0	0	0	0	0	1	0	0	1	0	0	0	0	1		0	0	0	0	0	0	0	0		0
QFC0L	1.66	2.48	4.11	0.8	7/29/2015	f	0		28		25	f	6	5			Currently married	0		0	12	5	3	0	0	0	1	0	1	0	0	1	0	0	1	0	1		0	0	0	0	0	0	0	0		0
MDC0X	1.21	2.42	3.82	0.71	03-02-15	f	0		29		24	f	5	4	0		Currently married	0		4	9	7	3	0	0	0	0	0	1	0	0	1	0	0	0	0	1		0	0	0	0	0	0	0	0		0
NCA0W	1.05	0.82	2	0.41	05-12-15	f	0		28		25	f	7	7	1	52 015	Currently married	0		0	10	4	4	0	0	0	1	0	1	0	0	1	0	0	0	0	1		0	0	0	0	0	0	0	0		0
NIV0F	1.25	1.27	2.72	0.47	5/27/2015	f	0		29		24	f	2	2	1	52 015	Cohabiting	1	5	0	5	5	4	0	0	0	1	0	1	0	0	1	0	0	0	0	0		1	0	0	0	0	0	0	0		0
QNQ0S	1.39	1.83	4.12	0.54	08-11-15	f	0		28		25	f	5	5	1	Apr-15	Currently married	1	4	0	9	6	5	1	0	0	0	0	1	0	1	1	0	1	1	0	1		0	0	0	0	0	0	0	0		0
PPY0A	1.18	1.17	2.49	0.39	09-10-15	f	0		28		25	f	5	5			Currently married	0		0	7	4	3	0	0	0	0	0	0	0	0	1	0	0	0	0	0		0	0	0	0	0	0	0	0		0
NAR0J	1.08	1.27	2.18	0.23	05-11-15	f	0		29		24	f	4	4	0		Currently married	0		4	5	4	3	0	0	0	0	0	1	0	0	1	0	0	0	0	1		0	0	0	0	0	0	0	0		0
PSI0Q	1.06	2.55	3.75	1.12	09-11-15	f	0		29		24	f					Currently married	0		0	11	5	4	0	0	0	0	0	0	0	0	1	0	1	1	0	0		1	0	1	0	0	0	0	0		0
NFM0Q	1.37	1.7	4.36	0.73	5/18/2015	f	0		29		24	f	6	3	1	52 015	Cohabiting	0		0	2	4	3	0	0	0	1	0	1	0	0	0	0	0	0	0	0		0	0	0	0	0	0	0	0		0
MCQ0J	0.7	2.5	3.28	1	03-02-15	f	0		29		24	f	5	4	0		Widowed	0		4	7	3	2	0	0	0	0	0	0	0	0	1	0	0	1	0	1		0	0	0	0	0	0	0	0		0
PGZ0I	1.12	2.72	3.63	0.82	8/25/2015	f	0		28		25	f	5	5	0		Widowed	0		0	2	3	3	0	0	0	0	0	0	0	0	1	0	0	0	0	1		0	0	0	0	0	0	0	0		0
QKM0I	1.06	1.12	3.05	0.33	08-07-15	f	0		28		25	f	3	3			Currently married	1	2	0	3	4	3	0	0	0	1	0	1	0	0	1	0	0	0	0	1		0	0	0	0	0	0	0	0		0
PKM0F	1.03	2.53	2.93	0.64	09-04-15	f	0		29		24	f	6	6			Widowed	0		4	2	3	2	0	0	0	0	0	1	0	0	0	0	0	1	0	1		0	0	0	0	0	0	0	0		0
NJT0G	0.88	1.37	3.06	0.4	5/27/2015	f	0		29		24	f	5	5	0		Widowed	0		0	4	3	1	0	0	0	0	0	0	0	0	0	0	0	0	1	0		0	0	0	0	0	0	0	0		0
NKC0Q	1.41	1.88	4.03	0.5	5/29/2015	f	0		29		24	f	3	3	1	May-15	Cohabiting	1	6	0	4	2	2	0	0	0	1	0	1	0	0	1	0	0	0	0	1		0	0	0	0	0	0	0	1		0
MVP0V	0.69	1.35	2.92	0.61	05-06-15	f	0		29		24	f	2	2			Cohabiting	0		0	9	4	5	0	0	0	1	1	0	0	1	1	0	0	0	0	1		0	0	0	0	0	0	0	0		0
LZT0F	0.98	1.24	2.75	0.36	2/20/2015	t	0		29		24	f	5	5	1		Currently married	0		0	7	4	3	0	0	0	0	0	1	0	0	1	0	0	0	0	1		0	0	0	0	0	0	0	0
MDF0B	0.89	2.68	3.58	0.59	03-02-15	f	0		30		26	f	9	8			Widowed	0		4	5	8	3	0	0	0	0	0	1	0	0	1	0	1	0	0	1		0	0	0	0	0	0	0	0		0
QGL0Y	1.47	1.43	3.22	0.57	08-03-15	f	0		28		25	f	4	4			Currently married	1	2	0	6	5	3	0	0	0	1	0	0	0	0	1	0	0	0	0	1		0	0	0	0	0	0	0	0		0
PMB0X	0.9	1.23	2.5	0.41	09-02-15	f	0		28		25	f	5	3	1	Aug-15	Currently married	1	4	0	4	7	4	1	0	0	1	0	1	0	1	1	1	0	0	0	1		0	0	0	0	0	0	0	0		0
PIG0T	1.19	1.76	2.65	0.81	8/31/2015	f	0		28		25	f	7	6			Currently married	1	2	0	6	5	4	0	0	0	1	0	1	0	0	1	0	0	0	0	1		0	0	0	0	0	0	0	0		0
NZF0X	1.34	1.61	3.98	0.55	7/22/2015	f	0		28		25	f	6	6	0		Currently married	0		0	3	5	3	0	0	0	1	0	1	0	0	1	0	0	1	0	1		0	0	0	0	0	0	0	0		0
PGH0Q	0.86	1.01	2.48	0.63	8/21/2015	f	0		28		25	f	5	5			Currently married	0		4	6	5	3	0	0	0	0	0	1	0	1	1	0	0	1	0	1		0	0	0	0	0	0	0	0		0
QND0F	1.51	1.76	4.47	0.5	08-11-15	f	0		28		25	f	7	4	0		Widowed	0		4	5	4	3	0	0	0	1	0	1	0	0	1	0	0	0	0	1		0	0	0	0	0	0	0	0		0
NMT0M	0.96	1.19	3.87	0.45	06-03-15	f	0		29		24	f	5	4			Widowed	0		0	3	4	3	0	0	0	1	1	0	0	1	1	0	0	0	0	1		0	0	0	0	0	0	0	0		0
QHF0T	1.46	0.4	1.74	0.35	08-03-15	f	0		28		25	f	8	6	1	Jul-15	Currently married	0		0	6	3	3	0	0	0	0	0	1	0	0	1	0	0	0	0	1		0	0	0	0	0	0	0	0		0
MMC0R	1.07	2.2	4.02	0.57	3/19/2015	f	0		29		24	f	6	6	1	Mar-15	Currently married	1	5	0	4	4	2	0	0	0	0	0	1	0	0	1	0	0	1	0	1		0	0	0	0	0	0	0	0		0
PFG0M	0.78	1.56	2.87	0.79	8/21/2015	f	0		28		25	f	6	6	1	Aug-15	Currently married	0		0	7	4	3	1	0	0	0	0	1	0	1	1	0	0	0	0	1		0	0	0	0	0	0	0	0		0
PLI0D	1.49	3.1	3.62	0.94	09-04-15	f	0		28		25	f					Currently married	0		4	4	4	3	0	0	0	0	0	1	0	0	1	0	0	0	0	1		0	0	0	0	0	0	0	0		0
MNQ0I	1.63	1.06	3.44	0.56	04-08-15	f	0		29		24	f	8	6			Widowed	0		4	2	4	2	0	0	0	1	0	0	0	0	1	0	0	0	0	1		0	0	0	0	0	0	0	0		0
MKC0M	0.83	1.46	2.5	0.26	3/23/2015	f	0		29		24	f	6	4	1	Feb-15	Currently married	0		4	5	4	2	0	0	0	0	0	0	0	0	0	0	0	0	0	1		0	0	0	0	0	0	0	0		0
QVE0T	1.12	2.04	2.55	0.48	8/19/2015	f	0		28		25	f					Currently married	0		0	4	5	3	0	0	0	0	0	1	0	0	1	0	0	0	0	1		0	0	0	0	0	0	0	0		0
MRH0G	1.11	2.63	4.13	0.47	4/16/2015	f	0		30		26	f	7	6			Currently married	0		0	4	3	2	0	0	0	1	0	0	0	0	1	0	0	0	0	0		0	0	0	0	0	0	0	0		0
QQV0C	0.99	1.62	3.62	0.75	8/13/2015	f	0		28		25	f	5	5	0		Widowed	0		4	10	6	5	0	0	0	0	0	0	0	0	1	0	0	0	0	1		0	0	0	0	0	0	0	0		1
QLN0L	1.25	1.08	2.78	0.44	08-05-15	f	0		28		25	f	3	3			Widowed	0		4	6	4	3	0	0	0	0	0	1	0	0	1	0	0	0	0	1		0	0	0	0	0	0	0	0		0
QYJ0G	1.37	1.37	2.46	0.79	8/25/2015	t	0		28		25	f					Currently married	2	10	0	11	9	3	0	0	0	0	0	0	0	0	1	0	0	1	0	1		0	0	0	0	0	0	0	0		0
QFX0H	2.11	1.09	3.52	0.62	7/30/2015	f	0		28		25	f	6	4			Currently married	0		0	2	4	2	0	0	0	1	0	1	0	0	1	0	0	0	0	1		0	0	0	0	0	0	0	0		0
QHK0A	1.01	1.49	2.82	0.46	08-03-15	f	0		28		25	f	6	6			Widowed	1	5	0	6	3	2	0	0	0	1	0	0	0	0	0	0	0	0	0	1		0	0	0	0	0	0	0	0		0
MBJ0B	0.83	1.04	2.12	0.45	2/24/2015	f	0		29		24	f	6	6	1	Jan-15	Currently married	1	4	0	8	5	3	0	0	0	0	0	1	0	0	1	0	0	1	0	1		0	0	0	0	0	0	0	0		0
QXR0L	0.81	1.53	2.57	0.59	8/20/2015	f	0		28		25	f					Currently married	0		4	3	4	3	1	0	0	0	1	1	0	0	1	0	0	0	0	1		0	0	0	0	0	0	0	1		1
NTC0I	2.1	1.6	4.68	1.18	6/30/2015	f	0		29		24	f	0	0	0		Divorced	1	2	0	7	6	3	0	0	0	1	0	1	0	0	1	0	0	0	0	1		0	0	0	0	0	0	0	0		0
PRS0Y	0.77	1.47	2.91	0.45	09-09-15	f	0		28		25	f	5	3	1	Sep-15	Currently married	0		0	4	5	3	0	0	0	0	0	0	1	1	0	1	0	0	1	0		0	0	0	0	0	0	0	0		0
NIA0J	1.44	1.43	3.88	0.61	5/23/2015	f	0		29		24	f	5	4	1	52 015	Cohabiting	0		0	3	2	1	0	0	0	1	0	0	0	0	0	0	0	0	0	0		0	0	0	0	0	0	0	0		0
NKE0S	0.9	0.86	2.53	0.44	5/28/2015	f	0		29		24	f	8	7	1	52 015	Widowed	1	1	0	4	2	1	0	0	0	1	0	0	0	0	1	0	0	0	0	1		0	0	0	0	0	0	0	0		0
MWW0E	1.35	1.89	4.56	0.65	3/31/2015	f	0		29		24	f	7	4	0		Widowed	0		4	3	3	1	0	0	0	1	0	0	0	0	0	0	0	0	0	0		0	0	0	0	0	0	0	0		0
QCV0Y	0.94	1.3	2.97	0.4	7/24/2015	f	0		28		25	f	5	5			Currently married	0		4	4	5	3	0	0	0	0	0	1	0	0	1	0	0	0	0	1		0	0	0	0	0	0	0	0		0
QWN0G	1.14	2.15	3.06	0.63	8/19/2015	f	0		28		25	f	7	7	1	Jul-15	Currently married	1	2	0	7	6	2	0	0	0	0	0	1	0	0	1	0	0	0	0	1		0	0	0	0	0	0	0	0		0
MKH0S	0.57	1.49	2.9	0.58	3/26/2015	f	0		29		24	f					Widowed	1	4	4	2	1	1	0	0	0	1	0	0	0	0	0	0	0	0	0	1		0	0	0	0	0	0	0	0		0
PJI0Y	0.71	1.84	2.43	0.93	8/27/2015	f	0		29		24	f	4	2			Widowed	1	4	0	4	3	2	0	0	0	1	0	1	0	1	1	0	0	0	0	1		0	0	0	0	0	0	0	0		0
PHA0K	1.01	2.27	3.4	0.91	8/24/2015	f	0		28		25	f	7	7			Currently married	1	2	4	3	3	2	0	0	0	0	0	1	0	0	1	0	0	0	0	0		0	0	0	0	0	0	0	0		0
MLP0D	1.17	0.94	3.17	0.46	04-09-15	f	0		29		24	f	6	6	1	Apr-15	Widowed	0		0	12	7	5	0	0	0	1	0	0	0	0	1	0	0	0	0	0		0	0	0	0	0	0	0	0		0
PJD0S	1.38	1.72	3.21	0.63	8/27/2015	f	0		28		25	f	6	6	0		Currently married	0		4	3	3	2	0	0	0	0	0	1	0	0	0	0	0	0	0	0		0	0	0	0	0	0	0	0		0
QQQ0X	1.38	1.47	3.84	0.51	8/13/2015	f	0		28		25	f	5	5	1	Aug-15	Currently married	0		4	6	5	2	0	0	0	0	0	0	0	0	1	0	0	1	0	1		0	0	0	0	0	0	0	0		0
QCS0W	0.87	2.07	4.11	1.02	7/27/2015	f	0		28		25	f	8	7			Currently married	2	11	4	4	7	4	1	0	0	0	0	1	0	1	1	1	0	1	0	1		1	1	1	0	0	1	0	0		0
MAY0M	1.67	1.82	3.44	0.47	2/23/2015	t	0		29		24	f	4	4	1	Jan-15	Widowed	0		0	4	2	2	0	0	0	0	0	0	0	0	1	0	0	0	0	1		0	0	0	0	0		0	0		0
MYA0L	1.03	3.38	6	0.74	3/27/2015	f	0		30		26	f	9	9			Currently married	0		4	6	4	3	1	0	0	1	0	1	0	0	1	0	0	0	0	1		0	0	0	0	0	0	0	0		0
MVL0R	0.98	2.7	4.08	1.31	05-06-15	f	0		29		24	f	3	3	1	52 015	Currently married	0		0	5	7	4	1	0	0	1	1	1	0	1	1	1	0	0	0	1		0	0	0	1	0	1	0	0		0
NQH0H	1.69	2.87	5.09	0.93	6/22/2015	f	0		29		24	f	8	5	0		Cohabiting	0		0	6	5	3	1	0	0	1	0	0	0	0	1	0	0	1	0	0		0	0	0	0	0	0	0	0		0
NIP0A	0.62	1.57	3.25	1.17	5/22/2015	f	0		29		24	f	7	5			Widowed	0		0	1	1	1	0	0	0	0	0	0	0	0	0	0	1	0	1	0		0	0	0	0	0	0	0	0		0
PIJ0X	1.38	2.75	3.42	0.83	09-04-15	f	0		28		25	f					Currently married	0		4	6	4	3	0	0	0	0	0	1	0	0	0	0	0	0	0	0		0	0	0	0	0	0	0	0		0
NSD0H	0.53	0.62	2.09	0.28	6/25/2015	t	0		29		24	f	7	5	1	Jun-15	Currently married	1	5	0	4	2	2	0	0	0	0	0	1	0	1	1	0	0	0	0	1		0	0	0	0	0	0	0	0		0
QXG0B	1.36	2.37	3.17	0.52	8/20/2015	f	0		28		25	f	8	8		62 011	Currently married	1	2	0	10	4	4	0	0	0	0	0	1	0	1	1	0	0	1	0	1		0	0	0	0	0	0	0	0		0
NJQ0D	0.93	2.02	3.36	0.61	5/27/2015	f	0		29		24	f	7	7			Currently married	0		4	8	8	4	0	0	0	0	0	1	0	1	1	0	0	1	0	1		0	0	0	0	0	0	0	0		0
NRZ0C	0.45	0.79	2.5	0.38	6/20/2015	f	0		29		24	f	8	5	0		Widowed	0		0	4	3	2	0	0	0	1	0	0	0	0	1	0	0	0	0	1		0	0	0	0	0	0	0	0		0
QDG0L	1.15	1.51	3.94	1.37	7/27/2015	f	0		28		25	f	7	4	1	Jul-15	Widowed	0		0	4	8	4	0	0	0	1	0	0	0	0	1	0	0	1	0	1		0	0	0	0	0	0	0	0		0
MWE0L	1.45	1.55	3.83	0.85	05-06-15	f	0		29		24	f	6	6		Apr-15	Cohabiting	0		0	4	5	4	0	0	0	1	0	1	0	0	1	0	0	0	0	1		0	0	0	0	0	0	0	0		0
MXS0D	1.41	1.06	4.37	1.17	3/30/2015	f	0		29		24	f	8	8	0		Currently married	0		4	8	6	5	0	0	0	1	0	1	0	0	1	0	0	0	0	1		0	0	0	0	0	0	0	0		0
PME0B	1.22	2	3.35	0.7	09-08-15	f	0		28		25	f	4	3			Widowed	0		0	7	7	3	0	0	0	0	0	1	0	0	1	0	0	0	0	1		0	0	0	0	0	0	0	0		0
QKN0J	0.88	1.18	2.3	0.22	08-07-15	f	0		28		25	f	5	5	1	Aug-15	Currently married	0		0	4	2	2	0	0	0	0	0	1	0	0	1	0	0	0	0	1		0	0	0	0	0	0	0	0		0
QDV0B	2.6	2.26	6.74	0.79	7/28/2015	f	0		28		25	f	6	6			Currently married	0		0	6	4	3	1	0	0	0	0	0	0	0	1	0	0	1	0	1		0	0	0	0	0	0	0	0		0
QWL0E	0.85	1.74	2.61	0.78	8/19/2015	f	0		28		25	f	8	7	1	Aug-15	Currently married	1	4	0	6	5	4	0	0	0	1	0	1	0	0	1	0	0	1	0	1		0	0	0	0	0	0	0	0		0
NNV0Q	0.82	3.26	4.86	1.26	06-04-15	f	0		29		24	f	5	2			Widowed	0		0	3	4	3	0	0	0	1	0	0	0	0	0	0	0	0	0	1		0	0	0	0	0	0	0	0		0
PJL0C	1.04	1.23	2.42	0.43	8/27/2015	f	0		33		32	f	6	5			Widowed	0		4	9	4	3	0	0	0	0	0	1	0	1	1	0	0	0	0	1		0	0	0	0	0	0	0	0		0
PHB0L	1.22	4.8	4.59	0.7	8/28/2015	f	0		28		25	f	6	3	0		Separated	0		0	6	6	6	0	0	0	0	0	0	0	0	1	0	0	0	0	1		0	0	0	0	0	0	0	0		0
MEW0T	1.09	0.83	2.93	0.33	03-05-15	f	0		29		24	f	3	3	1	May-12	Currently married	0		4	4	6	4	0	0	0	0	0	1	0	0	0	0	0	0	0	1		0	0	0	0	0	0	0	0		0
MPB0V	0.85	1.14	3.16	0.56	04-08-15	f	0		29		24	f	9	7			Cohabiting	0		0	6	5	3	1	0	0	1	1	1	0	1	1	0	0	0	0	1		0	0	0	0	0	0	0	0		0
PTC0L	0.78	1.25	2.51	0.49	9/14/2015	f	0		28		25	f	6	6	0		Currently married	1	3	0	5	6	3	0	0	0	0	0	1	0	0	1	0	0	0	0	1		0	0	0	0	0	0	0	0		0
NIH0R	1.52	1.61	3.86	0.39	5/26/2015	f	0		29		24	f	10	7	1	Apr-15	Cohabiting	0		0	5	3	2	0	0	0	1	0	0	0	0	1	0	0	0	0	1		0	0	0	0	0	0	0	0		0
QLJ0H	0.9	1.27	2.94	0.72	08-05-15	f	0		28		25	f	8	5			Separated	0		0	3	2	2	0	0	0	0	0	0	0	0	0	0	0	0	0	0		0	0	0	0	0	0	0	0		0
PMW0S	1.52	5.72	5.28	0.42	09-09-15	f	0		29		24	f	7	6	0		Currently married	0		0	8	4	3	0	0	0	0	0	1	0	0	1	0	0	1	0	1		0	0	0	0	0	0	0	0		0
QGJ0W	0.73	1	1.99	0.49	08-03-15	f	0		28		25	f	9	9			Widowed	0		0	7	3	2	0	0	0	1	0	0	0	0	0	0	0	0	0	1		0	0	0	0	0	0	0	0		0
MVZ0F	1.51	2.32	4.6	0.49	05-06-15	f	0		29		24	f	0	0			Widowed	0		0	7	6	5	0	0	0	1	0	0	0	1	1	0	0	0	0	1		0	0	0	0	0	0	0	0		0
NVH0Q	0.74	1.96	1.9	1.81	07-02-15	f	0		36		31	f	4	4	1	Jun-15	Currently married	0		4	7	2	2	1	0	0	0	1	1	0	1	1	0	0	1	0	1		1	0	0	0	0	1	1	0		0
MFR0R	0.68	1.64	2.86	0.76	3/16/2015	f	0		29		24	f	9	6	1		Widowed	0		4	4	5	2	0	0	0	0	0	0	0	0	0	0	0	0	0	1		0	0	0	0	0	0	0	0		0
PIB0N	1.37	1.2	2.68	0.36	8/25/2015	f	0		29		24	f	6	5	0		Currently married	1	3	0	6	5	4	0	0	0	1	0	0	0	0	1	0	0	0	0	1		0	0	0	0	0	0	0	0		0
MIW0D	1.66	1.8	3.68	0.3	3/19/2015	f	0		29		24	f	5	5	1	32 015	Currently married	0		4	9	6	4	0	0	0	0	0	1	0	0	1	0	0	0	0	1		0	0	0	0	0	0	0	0		0
MNF0X	1.09	1.41	3.14	0.59	3/26/2015	f	0		29		24	f	9	8			Currently married	0		4	7	5	4	0	0	0	1	0	0	0	0	1	0	0	0	0	0		0	0	0	0	0	0	0	0		0
NDH0G	0.82	2.04	2.33	0.41	5/13/2015	f	0		29		24	f	6	5			Cohabiting	0		0	5	3	2	1	0	0	1	1	0	0	1	1	0	0	1	0	1		0	0	0	0	0	0	0	0		0
MPS0M	1	1.32	3.14	0.61	04-09-15	f	0		29		24	f	9	9	1	Jan-15	Widowed	0		4	2	4	2	0	0	0	0	0	1	0	0	0	0	0	0	0	0		0	0	0	0	0	0	0	0		0
PFW0D	0.9	0.61	1.96	0.69	8/21/2015	f	0		28		25	f					Currently married	0		4	11	9	6	0	0	0	0	0	0	0	0	1	0	0	0	0	1		0	0	0	0	0	0	0	0		0
PSB0I	1.06	1.68	3.42	0.33	09-11-15	f	0		28		25	f	4	3	1	Sep-15	Currently married	1	3	0	3	6	1	1	0	0	0	1	1	0	1	1	1	0	1	0	1		0	0	0	0	0	0	0	0		0
PLX0R	1.04	1.84	2.7	0.69	09-04-15	f	0		28		25	f	5	5	1	Aug-15	Widowed	0		4	4	2	1	0	0	0	0	0	1	0	0	1	0	0	0	0	1		0	0	0	0	0	0	0	0		0
NXB0N	1.49	0.95	3.25	0.42	07-06-15	f	0		29		24	f	6	6			Widowed	0		4	4	4	4	0	0	0	0	0	1	0	0	1	0	0	0	0	1		0	0	0	0	0	0	0	0		0
PLM0H	1.35	2.27	3.33	0.52	09-07-15	f	0		28		25	f	6	6	0	Jul-15	Currently married	0		0	7	4	2	0	0	0	0	0	0	1	1	0	0	0	0	1	0		0	0	0	0	0	0	0	0		0
QWR0J	1.09	2.67	3.82	0.57	8/19/2015	f	0		28		25	f	9	3	0		Widowed	1	4	0	1	7	3	0	0	0	1	0	1	0	0	1	0	0	0	0	1		0	0	0	0	0	0	0	0		0
MYG0S	1.02	1.31	3.81	0.87	3/30/2015	f	0		30		26	f	7	7	1	Apr-05	Widowed	0		4	5	6	5	1	0	0	0	1	0	0	0	1	0	0	0	0	0		0	0	0	0	0	0	0	0		0
NAG0Y	1.01	1.32	3.35	1.06	05-07-15	f	0		29		24	f	9	5			Widowed	0		0	3	5	2	0	0	0	1	0	0	0	1	1	0	0	0	0	1		0	0	0	0	0	0	0	0		0
NXG0T	1.07	0.91	2.31	0.53	10-06-15	f	0		29		24	f	9	4			Currently married	0		4	7	5	4	0	0	0	1	0	0	0	0	1	0	0	1	0	1		0	0	0	0	0	0	0	0		0
NIQ0B	1.16	1.89	3.33	0.43	6/22/2015	f	0		29		24	f	7	6	1	52 015	Currently married	0		4	8	5	3	0	0	0	0	0	1	0	0	1	0	0	0	0	1		0	0	0	0	0	0	0	0		0
MSH0I	1.03	2.89	4.73	1	5/17/2015	f	0		29		24	f	6	5	1	Apr-15	Widowed	0		4	1	2	1	1	0	0	1	0	0	0	1	1	0	0	0	0	1		0	0	0	0	0	0	0	0		0
NGY0E	1.04	2.03	3.01	0.66	5/15/2015	f	0		29		24	f	5	5	1	52 015	Widowed	1	2	0	6	6	5	1	0	0	1	0	1	0	0	1	0	0	0	0	1		0	0	0	0	0	0	0	0		0
NRK0M	1.44	2.74	4.74	0.65	6/24/2015	f	0		29		24	f	5	3	0		Divorced	2	9	0	1	3	1	1	0	0	1	1	0	0	0	1	1	0	1	0	1		1	1	0	0	1	1	1	0		1
NAD0V	0.82	1.9	3.82	1.41	05-07-15	f	0		29		24	f	6	6	1	52 015	Widowed	0		4	5	5	4	1	0	0	1	1	0	0	1	1	1	0	0	0	1		1	0	0	0	0	1	1	0		0
PLT0N	0.99	1.47	2.78	0.55	09-04-15	f	0		28		25	f	5	5			Currently married	0		4	7	8	7	0	0	0	0	0	0	0	1	1	0	0	1	0	1		0	0	0	0	0	0	0	0		0
NHI0Q	1.03	1.44	2.99	0.92	5/19/2015	f	0		29		24	f	9	6	1	Apr-15	Currently married	0		0	8	4	3	0	0	0	1	0	1	0	0	1	0	0	0	0	1		0	0	0	0	0	0	0	0		0
MXF0P	0.85	1.54	3.5	0.93	3/27/2015	f	0		29		25	f	6	6	0		Currently married	0		4	4	3	2	0	0	1	0	0	0	0	0	0	0	0	0	0	0		0	0	0	0	0	0	0	0		0
QRF0N	0.94	3.13	3.54	0.82	8/14/2015	f	0		98		32	f	9	7	1		Currently married	0		0	8	5	4	0	0	0	1	0	1	0	0	1	0	0	1	0	1		0	0	0	0	0	0	0	0		0
QII0A	1.18	2	3.8	0.42	08-04-15	f	0		28		25	f	3	3			Widowed	0		4	0	3	1	0	0	0	0	0	0	0	0	0	0	0	0	0	0		0	0	0	0	0	0	0	0		0
NBX0R	1	1.88	2.45	0.35	05-11-15	f	0		29		24	f	3	2	0		Widowed	0		4	4	3	2	0	0	0	0	0	1	0	1	1	0	0	1	0	1		0	0	0	0	0	0	0	0		0
NDQ0P	0.98	2.45	2.6	0.34	5/13/2015	f	0		29		24	f	6	4			Currently married	0		4	4	2	2	0	0	0	0	0	0	0	0	1	0	0	0	0	1		0	0	0	0	0	0	0	0		0
NYK0B	0.98	1.64	4.18	0.54	07-09-15	f	0		29		24	f	7	7			Widowed	0		4	6	7	5	1	0	0	0	1	0	0	1	1	0	0	0	0	1		0	0	0	0	0	1	1	0		0
MHQ0V	1.31	1.18	3.54	0.55	3/19/2015	f	0		29		24	f	7	5	1	32 015	Currently married	1	3	0	7	6	4	0	0	0	0	0	0	0	0	1	0	0	0	0	0		0	0	0	0	0	0	0	0		0
MJP0Y	0.76	1.18	2.67	0.57	3/23/2015	f	0		29		24	f	6	5	1	32 015	Widowed	1	2	4	7	5	2	0	0	0	0	0	0	0	0	1	0	0	1	0	1		0	0	0	0	0	0	0	0		0
NSS0X	0.99	1.4	3.09	0.41	6/26/2015	f	0		29		25	f	6	6			Widowed	0		0	5	3	2	0	0	0	0	0	0	0	1	1	0	0	0	0	0		0	0	0	0	0	0	0	0		0
MMJ0A	1.13	1.76	2.92	0.3	3/19/2015	f	0		29		24	f	5	7	1	Feb-15	Currently married	0		4	8	5	3	0	0	0	0	0	1	0	0	1	0	0	1	0	1		0	0	0	0	0	0	0	0		0
MNZ0R	1	1	3.5	0.45	04-08-15	f	0		29		24	f			0		Widowed	0		4	4	1	1	0	0	0	1	0	0	0	0	0	0	0	0	0	0		0	0	0	0	0	0	0	0		0
QEN0W	1.72	1.31	2.98	0.57	7/29/2015	f	0		28		25	f	8	8	0		Widowed	0		4	10	5	3	1	0	0	0	1	1	0	1	1	0	0	0	0	1		0	0	0	0	0	1	1	0		0
QHT0I	0.99	2.09	2.88	0.77	08-04-15	f	0		28		25	f	6	5			Currently married	1	3	0	11	6	5	0	0	0	1	0	1	0	0	1	0	0	0	0	1		0	0	0	0	0	0	0	0		0
NBW0Q	1.32	1.78	3.68	0.63	05-11-15	f	0		29		24	f	6	5	1	52 015	Currently married	0		0	2	4	1	1	0	0	0	0	1	0	0	1	0	0	1	0	1		0	0	0	0	0	0	0	0		0
NQS0S	1.06	4.1	5.39	0.69	6/23/2015	t	0		29		24	f	6	6	0		Currently married	3	4	1	8	6	5	1	0	0	1	1	1	1	1	1	1	0	1	0	1		1	1	0	0	1	1	1	1		0
NXM0B	1.19	1.12	3.65	0.51	07-07-15	f	0		29		24	f	7	7	0		Widowed	0		0	5	1	1	0	0	0	1	0	0	0	0	0	0	0	0	0	0		0	0	0	0	0	0	0	0		0
NMX0Q	1.12	2.1	3.98	0.65	06-03-15	f	0		29		24	f	6	4	1	Jun-15	Currently married	0		0	5	5	4	0	0	0	1	0	0	0	0	1	0	0	0	0	1		0	0	0	0	0	0	0	0		0
NXK0Y	1.22	1.67	3.5	0.52	07-07-15	f	0		29		24	f	7	7	0		Widowed	0		4	1	2	1	0	0	0	0	0	0	0	0	0	0	0	0	0	0		0	0	0	0	0	0	0	0		0
PHF0Q	1.03	1.71	2.99	0.6	8/24/2015	f	0		28		25	f	6	5	0		Widowed	0		0	2	3	2	0	0	0	0	0	1	0	0	1	0	0	0	0	1		0	0	0	0	0	0	0	0		0
MTQ0T	0.67	0.58	1.8	0.44	03-05-15	f	0		29		24	f	5	5	1	Apr-15	Cohabiting	0		0	4	4	3	0	0	0	1	0	1	0	0	1	0	0	0	0	1		0	0	0	0	0	0	0	0		0
PGK0T	1.27	0.99	2.54	0.44	8/24/2015	f	0		28		25	f	5	5	0		Currently married	0		0	8	5	3	0	0	0	0	0	1	0	0	1	0	0	0	0	1		0	0	0	0	0	0	0	0		0
PTH0R	0.91	2.22	3.38	0.83	9/14/2015	f	0		28		25	f	9	9	0		Separated	2	7	0	3	2	2	0	0	0	0	0	0	0	0	1	0	0	0	0	1		0	0	0	0	0	0	0	0		0
NHA0H	1.4	1.65	4.57	0.54	5/19/2015	f	0		29		24	f	9	8	0		Currently married	1	4	4	5	3	2	0	0	0	0	0	1	0	0	1	0	0	0	0	1		0	0	0	0	0	0	0	0		0
MED0B	0.7	1.16	2.83	0.43	03-05-15	f	0		29		24	f	6	6	0		Widowed	0		4	6	5	3	0	0	0	0	0	0	0	0	1	0	0	0	0	1		0	0	0	0	0	0	0	0		0
QCD0G	0.24	0.44	1.11	0.13	7/24/2015	f	0		28		25	f	10	7			Widowed	0		4	3	4	3	0	0	0	1	0	0	0	0	0	0	0	0	0	0		0	0	0	0	0	0	0	0		0
QJG0A	0.9	1.08	2.93	0.31	08-06-15	f	0		28		25	f	6	6	0		Widowed	1	5	0	3	4	4	0	0	0	0	0	1	0	1	1	0	0	1	0	1		0	0	0	0	0	0	0	0		0
MQW0S	1.03	1.8	3.85	0.57	4/16/2015	f	0		35		27	f	9	9	0		Cohabiting	0		0	4	5	3	1	0	1	1	1	1	0	1	1	1	0	1	0	1		1	1	0	0	1	1	0	0		1
MAC0Q	1.12	1.66	3.91	0.33	2/20/2015	t	0		30		26	f	5	5	0		Currently married	0		4	4	3	2	0	0	0	0	0	1	0	0	0	0	0	0	0	1		0	0	0	0	0	0	0	0		0
MLT0H	1.39	1.58	4.14	0.42	04-08-15	f	0		98	KANTOSI	98	f	8	6	1	Apr-15	Cohabiting	0		0	4	5	4	1	0	0	1	1	0	0	0	1	0	0	0	0	1		0	0	0	0	0	0	0	0		0
NRE0G	0.61	0.53	1.99	0.21	6/24/2015	f	0		29		24	f	7	5	0		Widowed	0		0	5	4	3	0	0	0	1	0	1	0	1	1	0	0	1	0	1		0	0	0	0	0	0	0	0		0
QKD0Y	1.13	1.25	3.19	0.79	08-07-15	f	0		28		25	f	6	6			Widowed	0		4	7	3	2	0	0	0	0	0	0	0	0	1	0	0	0	0	0		0	0	0	0	0	0	0	0		0
NWK0W	1.7	2.13	1.29	2.08	07-03-15	f	0		29		24	f	6	4	1	Jun-15	Currently married	0		0	5	4	2	1	0	0	1	1	1	0	1	1	1	0	0	0	1		1	1	1	1	1	1	1	1		0
PIY0L	1.28	3	3.5	0.47	8/27/2015	f	0		28		25	f	6	6	0		Widowed	0		4	7	5	4	1	0	0	0	1	0	0	1	0	0	0	0	0	1		0	0	0	0	0	1	1	0		0
NKZ0N	0.9	1.34	2.83	0.64	5/28/2015	f	0		29		24	f	8	5			Currently married	1	4	0	6	4	3	1	0	0	1	1	0	0	0	1	0	0	0	0	1		0	0	0	0	0	0	0	0		0
NMC0V	0.96	1.25	2.43	0.32	06-02-15	t	0		29		24	f	8	8	1	52 015	Currently married	1	4	4	6	5	2	0	0	0	0	0	0	0	0	1	0	0	0	0	1		0	0	0	0	0	0	0	0		0
MMH0X	0.64	1.1	2.5	0.5	3/19/2015	f	0		29		24	f	5	5			Currently married	0		4	2	4	3	0	0	0	0	0	1	0	0	1	0	0	0	0	1		0	0	0	0	0	0	0	0		0
NFE0H	1.01	1.69	3.21	0.74	5/18/2015	f	0		29		24	f	4	4	1	Apr-15	Currently married	1	5	0	3	4	3	1	0	0	1	1	1	0	0	1	0	0	1	0	1		1	0	1	0	0	1	1	0		0
NVZ0I	1.39	1.8	4.01	0.47	07-03-15	f	0		29		24	f	4	4	1	Jul-15	Currently married	0		0	5	2	1	0	0	0	1	0	1	0	0	1	0	0	0	0	1		0	0	0	0	0	0	0	0		0
QIE0V	1.67	3.21	4.5	0.64	08-04-15	f	0		28		25	f	8	6			Currently married	0		4	6	5	4	1	0	0	0	1	1	0	0	1	1	0	0	0	1		0	0	0	0	0	1	1	0		0
NMD0W	1.47	2.14	3.47	0.9	06-02-15	f	0		29		24	f	5	5	1	May-15	Currently married	1	6	0	5	4	3	0	0	0	0	0	1	0	1	1	0	0	0	0	1		0	0	0	0	0	0	0	0		0
NTR0Y	1.2	1.96	0.7	1.7	6/30/2015	f	0		29		24	f	2	2	0	Jul-15	Currently married	0		4	4	4	2	0	0	0	0	0	1	0	1	1	0	0	0	0	1		0	0	0	0	0	0	0	0		0
NVL0V	1.32	1.8	4.51	0.4	07-02-15	f	0		29		24	f	3	3	1		Currently married	1	4	0	4	5	3	1	0	0	0	1	1	0	1	1	1	0	0	0	1		1	1	0	0	0	1	1	1		1
MVQ0W	1.06	2.36	3.83	0.82	05-05-15	t	0		29		24	f	5	5	0		Currently married	1	4	0	2	4	3	1	0	0	0	1	1	0	1	1	0	1	0	0	0		0	0	0	0		1	1	1		0
PWG0V	1.36	2.76	3.57	0.48	9/14/2015	f	0		33		32	f	6	6	0		Currently married	1	3	0	6	4	3	0	0	0	0	0	1	0	1	0	0	0	0	0	1		0	0	0	0	0	0	0	0		0
PNQ0P	1.19	2.61	3.28	1.07	09-08-15	f	0		28		25	f	8	6	0		Currently married	0		0	9	7	6	0	0	0	0	0	1	0	0	1	0	0	0	0	1		0	0	0	0	0	0	0	0		0
MKY0J	1.29	1.88	4.66	0.75	04-02-15	f	0		29		24	f	9	9			Currently married	0		0	7	6	5	0	0	0	1	0	0	0	0	1	0	0	0	0	1		0	0	0	0	0	0	0	0		0
QHI0X	1.28	1.43	3.13	0.45	08-03-15	f	0		28		25	f	7	7	1	Jul-15	Currently married	0		0	7	4	3	0	0	0	1	0	1	0	0	1	0	0	0	0	1		0	0	0	0	0	0	0	0		0
QPP0T	0.87	0.82	2.35	0.48	08-12-15	f	0		28		25	f	2	2	1	Aug-15	Widowed	1	1	4	2	2	1	0	0	0	0	0	0	0	0	0	0	0	0	0	0		0	0	0	0	0	0	0	0		0
QGH0T	1.35	1.39	3.3	0.49	08-03-15	f	0		28		25	f	5	3	1	Jul-15	Currently married	1	3	0	7	3	3	0	0	0	0	0	1	0	0	1	0	0	0	0	1		0	0	0	0	0	0	0	0		0
NCH0E	0.54	1.93	2.28	0.53	05-12-15	f	0		29		24	f	5	5	1	Apr-15	Currently married	1	6	0	6	6	5	0	0	0	0	0	1	0	0	1	0	0	0	0	1		0	0	0	0	0	0	0	0		0
NTV0C	1.3	2.6	5.38	0.95	6/30/2015	f	0		29		24	f	8	6	0		Currently married	0		0	6	3	2	0	0	0	1	0	1	0	0	1	0	0	0	0	1		0	0	0	0	0	0	0	0		0
NTQ0X	0.93	0.94	2.68	0.48	6/29/2015	f	0		29		24	f	4	4	1	Jun-15	Widowed	1	6	0	4	6	4	1	0	0	0	1	1	0	0	1	0	0	0	0	1		1	1	0	0	0	1	0	0		0
NTP0W	0.92	1.61	3.88	1.03	6/29/2015	f	0		36		31	f	4	4	0		Currently married	0		0	10	3	2	1	0	0	0	1	1	0	1	1	1	0	1	0	1		0	1	0	0	0	0	1	0		1
PKT0L	1.33	4.11	3.83	0.4	09-02-15	f	0		28		25	f					Currently married	1	4	4	12	9	7	0	0	0	0	0	1	0	0	1	0	0	0	0	1		0	0	0	0	0	0	0	0		0
PFE0K	0.9	1.42	2.57	0.35	8/21/2015	f	0		28		25	f	9	8	1	Aug-15	Currently married	0		0	7	6	4	0	0	0	0	0	1	0	1	1	0	0	0	0	1		0	0	0	0	0	0	0	0		0
QYA0W	1.32	0.91	2.04	0.32	8/20/2015	f	0		28		25	f	8	7	0		Widowed	1	2	0	2	4	2	0	0	0	0	0	0	0	0	0	0	0	0	0	0		0	0	0	0	0	0	0			0
QCG0J	0.42	0.43	1.27	0.23	7/24/2015	f	0		28		25	f	7	7			Currently married	0		0	2	5	2	0	0	0	1	0	1	0	0	1	0	0	1	0	1		0	0	0	0	0	0	0	0		0
NGN0T	0.74	0.93	2.45	0.35	5/21/2015	f	0		29		24	f	7	6	1	Apr-15	Cohabiting	0		0	8	4	2	0	0	0	1	0	1	0	1	1	0	0	0	0	1		0	0	0	0	0	0	0	0		0
NTA0G	1.73	3.15	5.07	0.96	07-02-15	t	0		31		28	f	4	4	0		Currently married	2	10	4	1	1	1	1	0	0	0	1	1	0	1	1	1	0	0	0	1		1	0	0	0	0	1	1	0		0
QHQ0F	1.4	1.58	3.35	0.69	08-03-15	f	0		28		25	f	8	6			Currently married	1	6	0	4	5	2	0	0	0	0	0	1	0	0	1	0	0	1	0	1		0	0	0	0	0	0	0	0		0
QKI0E	0.87	1.16	2.59	0.51	08-07-15	f	0		28		25	f	6	6			Currently married	1	2	0	3	4	4	0	0	0	0	0	1	0	0	1	0	0	1	0	1		0	0	0	0	0	0	0	0		0
QDJ0P	0.5	0.96	2.11	0.61	7/28/2015	f	0		28		25	f	7	6	0		Currently married	0		4	4	7	3	0	0	0	0	0	0	0	1	1	0	0	0	0	1		0	0	0	0	0	0	0	0		0
MPJ0E	0.7	1.96	3.29	0.8	04-09-15	f	0		29		24	f	6	3	0		Currently married	0		0	6	6	4	0	1	0	1	0	0	0	0	1	0	0	0	0	1		0	0	0	0	0	0	0	0		0
QQK0R	0.97	0.61	2.29	0.41	08-11-15	f	0		28		25	f	5	5	1	Jul-15	Widowed	0		0	5	3	2	0	0	0	1	0	0	0	0	0	0	0	0	0	0		0	0	0	0	0	0	0	0		0
MGY0B	2.39	0.49	3.54	0.56	03-03-15	f	0		29		24	f					Separated	2	7	4	9	7	6	0	0	0	0	0	0	0	0	1	0	0	0	0	1		0	0	0	0	0	0	0	0		0
QEQ0Y	1.54	3.43	5.6	1.07	7/29/2015	f	0		28		25	f	4	4	0		Currently married	2	9	1	0			1	0	0	0	1	1	0	1	0	1	0	0	0	1		1	0	0	0	0	1	1	0		0
PMX0T	1.04	2.06	2.94	0.33	09-09-15	f	0		28		25	f	4	4	1	Aug-15	Currently married	0		4	7	3	2	0	0	0	0	0	1	0	0	1	0	0	1	0	1		0	0	0	0	0	0	0	0		0
NSE0I	1	2.56	4.06	0.64	6/25/2015	f	0		29		24	f	4	3	1	Jun-15	Currently married	0		0	4	8	7	0	0	0	0	0	1	0	1	1	0	0	0	1	0		0	0	0	0	0	0	0	0		0
NSC0G	1.41	1.73	4.17	0.46	6/25/2015	f	0		29		24	f	4	4	1	Jun-15	Currently married	0		0	4	4	1	1	0	0	1	1	1	1	1	1	1	1	0	0	0		1	0	0	0	0	0	1	1		1
QGC0N	1.11	2.19	3.57	0.73	7/31/2015	f	0		28		25	f	9	8			Widowed	1	1	0	10	8	7	1	0	0	1	1	0	0	0	1	0	0	0	0	1		0	0	0	0	0	0	0	0		0
QQG0M	1.17	0.61	2.36	0.29	08-12-15	f	0		28		25	f	9	7	1	Jul-15	Currently married	0		0	7	6	5	0	0	0	1	0	1	0	0	1	0	0	0	0	1		0	0	0	0	0	0	0	0		0
QBG0H	1.23	1.1	3.16	0.61	08-10-15	f	0		28		25	f	4	4	1	Jun-15	Currently married	0		0	7	4	3	0	0	0	1	0	0	0	0	1	0	0	0	0	1		0	0	0	0	0	0	0	0		0
NCS0P	0.78	2.96	2.94	0.47	05-12-15	f	0		29		24	f	8	3			Currently married	0		0	5	4	3	0	0	0	1	0	1	0	0	1	0	0		0	1		0	0	0	0	0	0	0	0		0
QFE0N	1.79	1.63	3.61	0.88	7/29/2015	f	0		28		25	f	7	3	0		Widowed	0		0	6	5	3	1	0	0	1	0	1	0	0	1	0	0	0	0	1		0	0	0	0	0	0	0	0		0
QNV0X	1.3	1.02	2.74	0.29	08-11-15	f	0		28		25	f					Currently married	0		0	2	6	2	0	1	0	1	1	0	0	0	0	0	0	0	0	1		0	0	0	0	0	0	0	0		0
QJD0W	1.4	1.89	3.58	0.4	08-04-15	f	0		28		25	f	6	5			Separated	0		0	4	4	2	1	0	0	0	0	1	0	1	1	0	0	0	0	1		0	0	0	0	0	0	0	0		0
NQR0R	1.46	1.06	2.82	0.34	6/23/2015	f	0		29		24	f	4	4	1		Currently married	0		0	8	4	3	1	0	0	1	1	1	0	0	0	0	0	0	0	1		1	1	0	0	0	0	1	0		1
MNK0D	1.43	2.43	4.2	0.4	3/26/2015	f	0		29		24	f	4	1			Divorced	1	3	4	8	8	5	1	0	0	1	1	1	0	1	1	1	0	1	0	1		1	1	0	0	0	1	1	0		0
NQF0F	0.88	1.1	2.9	0.36	6/22/2015	f	0		29		24	f	6	5	1	Jun-15	Currently married	0		4	7	4	3	0	0	0	1	0	0	0	0	1	0	0	0	0	1		0	0	0	0	0	0	0	0		0
NRI0K	1.56	1.12	3.4	0.56	6/24/2015	f	0		29		24	f	6	5	0		Cohabiting	0		0	7	4	3	1	0	0	1	0	1	0	1	1	0	0	0	0	1		0	0	0	0	0	0	0	0		0
QMK0K	0.94	0.74	2.41	0.39	08-07-15	f	0		28		25	f	4	4	1	Jul-15	Currently married	0		0	8	3	2	0	0	0	0	0	0	0	0	1	0	0	0	0	1		0	0	0	0	0	0	0	0		0
QQJ0Q	1.36	1.87	4.4	0.57	8/13/2015	f	0		28		25	f	6	6	0		Widowed	0		0	6	5	4	0	0	0	0	0	1	0	0	0	0	0	0	0			0	0	0	0	0	0	0	0		0
NME0X	1.01	1.99	3.59	0.7	06-02-15	f	0		29		24	f	7	6	1	May-15	Cohabiting	0		0	10	7	5	0	0	0	1	0	0	0	0	1	0		0	0	1		0	0	0	0	0	0	0	0		0
NQW0W	1.16	4.13	5.33	0.93	6/23/2015	t	0		29		24	f	3	2			Widowed	2	12	4	1	3	1	1	0	0	1	1	1	0	0	0	0	0	1	0	1		0	0	0	0	0	1	0	1		1
MAM0C	0.73	1.92	2.86	0.5	2/23/2015	t	0		30		26	f	4	4	0		Currently married	0		4	10	5	4	0	0	0	0	0	1	1	0	1	0	0	0	0	1		0	0	0	0	0	0	0	0		0
MAP0E	0.78	1.78	2.86	0.44	2/23/2015	f	0		29		24	f	10	10	0		Widowed	0		4	1	1	1	0	0	0	0	0	0	0	0	0	0	0	0	0	0		0	0	0	0	0	0	0	0		0
MBL0D	0.96	0.93	2.18	0.22	2/24/2015	f	0		29		24	f	5	5	0		Currently married	0		4	6	2	2	0	0	0	0	0	0	0	0	0	0	0	0	0	0		0	0	0	0	0	0	0	0		0
NXJ0X	1.55	2.12	4.2	0.88	07-07-15	f	0		29		24	f	7	5	0	May-15	Widowed	0		0	3	2	1	0	0	0	1	0	1	0	0	1	0	0	1	0	1		0	0	0	0	0	0	0	0		0
QIJ0B	1.6	2.13	3.91	0.35	08-04-15	f	0		29		24	f	3	3	1	Jul-15	Currently married	0		0	6	4	3	0	0	0	1	0	0	0	0	1	0	0	0	0	1		0	0	0	0	0	0	0	0		0
NQM0M	1.94	0.75	2.87	0.94	6/23/2015	f	0		29		24	f	1	1	1	Jun-15	Widowed	0		0	0	1	1	1	0	0	1	0	1	0	0	0	0	0	0	0	1		0	0	0	0	0	0	0	0		0
QPD0H	1.08	1.28	3.16	0.54	08-12-15	f	0		28		25	f	5	4	1	Aug-15	Currently married	0		4	4	4	2	0	0	0	0	0	0	0	0	1	0	0	0	0	0		0	0	0	0	0	0	0	0		0
NHN0W	1.38	1.76	4.08	0.49	5/21/2015	f	0		29		24	f	2	2	0		Separated	0		4	2	7	3	0	0	0	0	0	1	0	0	1	0	0	0	0	0		0	0	0	0	0	0	0	0		0
NPZ0X	1.35	1.19	4.94	0.64	06-09-15	f	0		36		31	f	6	5			Currently married	0		0	1	4	1	0	0	0	0	0	0	0	0	0	0	0	0	0	0		0	0	0	0	0	0	0	0		0
MSB0C	0.76	1.28	3.1	0.68	4/16/2015	f	0		29		24	f	4	3	1	Apr-15	Cohabiting	0		0	3	4	3	0	0	0	1	0	1	0	0	1	0	0	0	0	1		0	0	0	0	0	0	0	0		0
NPX0V	1.08	1.57	4.18	0.66	06-09-15	f	0		29		24	f	4	3			Widowed	1	3	4	4	5	2	1	0	0	0	1	0	0	1	1	1	0	1	0	1		0	0	0	0	0	1	1	0		0
MYP0C	1.66	1.2	3.63	0.43	3/30/2015	f	0		29		24	f	9	9			Cohabiting	0		0	10	6	5	1	0	0	0	1	0	0	0	1	0	0	0	0	1		0	0	0	0	0	0	0	0		0
NGT0A	1.12	2.61	4.74	0.96	5/18/2015	f	0		29		24	f	8	6			Cohabiting	1	1	0	4	8	4	0	0	0	1	0	1	0	0	1	0	0	0	0	1		0	0	0	0	0	0	0	0		0
QDR0X	1.02	1.72	4.14	0.59	7/28/2015	f	0		28		25	f	7	5			Widowed	0		0	3	4	3	1	0	0	1	1	0	0	1	0	0	0	0	0	1		0	0	0	0	0	0	0	0		0
MTP0S	1.03	0.97	3.09	0.57	05-05-15	f	0		29		24	f	8	5	0		Currently married	0		0	3	3	2	1	0	0	1	0	0	0	1	0	0	0	1	0	1		0	0	0	0	0	0	0	0		0
QQP0W	1.2	0.95	3.02	0.39	8/13/2015	f	0		28		25	f	10	10			Widowed	0		4	3	5	3	0	0	0	0	0	0	0	0	1	0	0	0	0	1		0	0	0	0	0	0	0	0		0
NPC0A	0.99	1.18	2.83	0.52	06-09-15	t	0		29		24	f	3	3	1	52 015	Currently married	3	3	1	4	4	4	1	0	0	1	1	1	0	1	1	1	0	1	0	1		1	1	1	1	1	1	1	0		1
QBM0N	1.15	1.58	4.77	0.49	7/23/2015	t	0		33		32	f	3	3			Currently married	2	10	0	4	4	3	1	0	1	1	1	0	1	1	1	0	1	1	0	1		1	1	1	1	1	1	1	1		0
NZA0R	1.15	0.95	2.96	0.35	7/22/2015	f	0		28		25	f	5	5	1	Jul-15	Currently married	0		4	9	6	5	0	0	0	0	0	1	0	0	1	0	0	0	0	1		0	0	0	0	0	0	0	0		0
MVB0G	0.27	1.05	2.79	0.88	05-04-15	f	0		29		24	f	10	10			Currently married	0		0	8	5	4	1	0	0	1	0	0	0	1	0	0	0	0	0	1		0	0	0	0	0	0	0	0		0
QMR0R	1.17	2.27	4.26	1.16	08-11-15	f	0		28		25	f	7	5	1	Jul-15	Widowed	0		0	4	4	3	0	0	0	1	0	0	0	0	1	0	0	0	0	1		0	0	0	0	0	0	0	0		0
QBZ0B	0.55	0.43	1.55	0.24	7/24/2015	f	0		28		25	f	8	7			Currently married	0		0	5	5	3	0	0	0	1	0	0	0	0	1	0	0	0	0	1		0	0	0	0	0	0	0	0		0
MXK0V	0.77	1.95	4.06	1.47	3/30/2015	f	0		29		24	f	4	4	1	Mar-15	Currently married	1	4	4	5	2	1	0	0	0	0	0	1	0	0	1	0	0	0	0	1		0	0	0	0	0	0	0	0		0
QGE0Q	1.87	0.85	2.51	0.28	7/31/2015	f	0		28		25	f	4	2		Jul-15	Currently married	0		4	9	7	5	1	0	0	0	1	1	0	1	1	0	0	1	0	1		1	1	0	0	0	0	1	0		0
MET0R	0.8	1.23	2.84	0.61	03-05-15	f	0		29		24	f	9	6	0		Currently married	0		4	9	6	5	0	0	0	0	0	0	0	0	1	0	0	0	0	1		0	0	0	0	0	0	0	0		0
MDE0A	0.72	1.39	2.63	0.51	03-02-15	f	0		29		24	f	9	9	1	Jan-15	Currently married	0		4	9	3	2	0	0	0	0	0	1	0	0	1	0	0	0	0	1		0	0	0	0	0	0	0	0		0
NYX0M	1.12	1.07	3.2	0.48	7/22/2015	f	0		28		25	f	8	8	1	Jul-15	Currently married	0		4	5	4	2	0	0	0	0	0	0	0	0	1	0	0	1	0	1		0	0	0	0	0	0	0	0		0
PMA0W	1.8	2.23	4.21	1.12	09-02-15	f	0		29		24	f	6	5	0		Currently married	1	2	0	4	2	2	0	0	0	1	0	0	0	1	0	0	0	0	0	1		0	0	0	0	0	0	0	0		0
QNY0B	1.2	1.72	3.88	1.67	08-11-15	f	0		28		25	f	7	6	0	62 015	Currently married	0		4	8	8	6	0	0	0	0	0	1	0	1	1	0	0	1	0	1		0	0	0	0	0	0	0	0		0
NBY0S	0.72	1.94	2.31	0.3	05-11-15	f	0		29		24	f	5	5	1	May-15	Widowed	0		4	5	3	2	0	0	0	0	0	0	0	0	1	0	0	0	0	1		0	0	0	0	0	0	0	0		0
NND0Y	1.11	2.17	3.92	0.66	06-09-15	f	0		29		24	f	1	1			Currently married	2	5	4	4	2	1	1	0	0	0	0	1	0	0	1	0	0	1	0	1		0	0	0	0	0	0	0	0		0
NVY0H	1.24	2.93	1.54	2.47	07-03-15	f	0		36		31	f	3	3	1	Jun-15	Divorced	0		4	4	1	1	1	0	0	0	1	1	0	0	1	0	0	0	0	1		1	0	0	0	0	0	1	0		0
NNB0W	0.96	0.87	2.58	0.76	06-09-15	f	0		29		24	f	3	2	1	62 015	Separated	1	6	0	3	1	1	1	0	0	1	0	0	0	0	0	0	0	0	0	1		0	0	0	0	0	0	0	0		0
NGF0K	1.07	1.89	3.03	0.43	5/21/2015	t	0		29		24	f	3	1	1	Apr-15	Cohabiting	2	9	0	3	5	2	0	0	0	1	0	1	0	0	1	0	0	1	0	1		0	0	0	0	0	0	0	0		0
QHG0V	1.5	2.78	4.1	1.1	08-03-15	f	0		28		25	f	6	6	0		Widowed	0		0	8	5	4	0	0	0	1	0	0	0	0	1	0	0	0	0	1		0	0	0	0	0	0	0	0		0
NIN0Y	1.46	1.95	4.31	0.48	5/22/2015	f	0		28		25	f	6	6			Widowed	0		0	4	5	4	0	0	0	1	0	1	0	0	1	0	0	1	0	1		0	0	0	0	0	0	0	0		0
MYY0K	1.43	1.99	5.76	1.68	3/30/2015	f	0		29		24	f	0	0			Divorced	0		0	0	2	1	0	0	0	0	0	1	0	0	1	0	0	0	0	1		0	0	0	0	0	0	0	0		0
MEF0D	1.31	1.73	3.87	0.9	03-05-15	f	0		29		24	f	3	1	1	Jun-14	Currently married	2	8	4	0	2	1	0	0	0	0	0	0	0	0	0	0	0	0	0	0		0	0	0	0	0	0	0	0		0
NTG0M	1.32	3.81	6.53	0.68	6/30/2015	f	0		29		24	f	3	3	0		Widowed	0		0	4			1	0	0	0	1	1	0	1	1	1	0	0	0	1		2	2	2	0	0	0	0	0		0
MWS0B	1.44	1.18	3.73	1.09	3/31/2015	t	0		30		26	f	4	4			Currently married	3	15	1	6	12	4	1	1	0	0	1	1	1	1	0	1	0	1	0	1		1	1	1	0	1	1	1	1		0
PGN0X	1.28	4.22	3.91	0.48	8/24/2015	f	0		28		25	f	8	3			Currently married	0		0	9	4	3	0	0	0	0	0	0	1	0	1	0	0	1	0	1		0	0	0	0	0	0	0	0		0
NMM0G	1.17	1.59	3.44	0.52	06-03-15	f	0		29		24	f	6	5			Widowed	1	1	0	0	3	1	1	0	0	1	0	1	0	0	0	0	0	0	0	0		0	0	0	0	0	0	0	0		0
NXD0Q	0.99	2.62	4.61	0.86	07-06-15	f	0		28		25	f	6	6	1	Jul-15	Currently married	0		2	9	5	4	0	0	0	0	0	1	0	0	1	0	0	0	0	1		0	0	0	0	0	0	0	0		0
QIA0Q	0.95	0.79	2.18	0.57	08-04-15	f	0		28		25	f	6	4			Currently married	0		0	9	5	4	0	0	0	1	0	0	0	0	1	0	0	0	0	1		0	0	0	0	0	0	0	0		0
NMH0B	1.14	1.17	2.84	0.26	06-02-15	f	0		29		24	f	6	3	1	May-15	Widowed	0		0	3	2	1	0	0	0	1	0	0	0	0	1	0	0	0	0	1		0	0	0	0	0	0	0	0		0
QNM0P	1.66	2.13	5.4	0.9	8/13/2015	f	0		28		25	f	8	8			Widowed	0		4	8	3	2	0	0	0	0	0	1	0	0	1	0	0	0	0	1		0	0	0	0	0	0	0	0		0
QAZ0Y	1.12	1.48	4.05	0.69	08-10-15	f	0		28		25	f	9	9	0		Currently married	2	4	0	4	6	6	0	0	0	0	0	1	0	0	1	0	0	1	0	0		1	0	1	0	0	0	0	0		0
PTA0J	1.17	1.44	2.45	0.71	9/14/2015	f	0		28		25	f	5	3			Widowed	0		0	2	3	2	0	0	0	0	0	0	0	0	0	0	0	0	0	0		0	0	0	0	0	0	0	0		0
NEX0Y	1.21	2.89	3.82	0.56	5/15/2015	f	0		29		24	f	6	5	1	52 015	Currently married	0		4	11	11	10	0	0	0	0	0	1	0	1	1	0	0	1	0	1		0	0	0	0	0	0	0	0		0
NMA0S	1.59	2.6	4.57	0.44	06-02-15	f	0		29		24	f	7	6	0		Currently married	0		4	7	4	4	1	0	0	0	1	1	0	0	1	0	0	0	0	1		0	0	0	0	0	1	1	0		0
NLZ0Q	0.82	0.81	2.44	0.41	06-02-15	f	0		29		24	f	8	6	1	May-15	Cohabiting	0		0	6	5	4	0	0	0	1	0	1	0	0	1	0	0	1	0	1		0	0	0	0	0	0	0	0		0
QFZ0J	1.41	2.43	3.64	0.55	7/30/2015	f	0		28		25	f	6	5	1		Cohabiting	0		0	9	6	65	0	1	0	1	0	1	0	1	1	0	0	1	0	1		0	0	0	0	0	0	0	0		0
PKZ0R	0.84	1.28	2.66	0.59	09-04-15	f	0		28		25	f	5	4	1	92 015	Currently married	0		4	9	4	3	0	0	0	0	0	0	0	0	0	0	0	0	0	0		0	0	0	0	0	0	0			0
PJY0N	1.15	1.57	2.23	0.48	8/28/2015	f	0		28		25	f	5	5	1	Aug-15	Widowed	0		0	5	6	5	0	0	0	1	0	0	0	0	1	0	0	0	0	1		0	0	0	0	0	0	0	0		0
MNM0F	1	1.38	3.83	0.71	04-08-15	f	0		29		24	f					Cohabiting	0		0	5	4	3	1	0	0	1	0	1	0	1	1	0	0	0	0	1		0	0	0	0	0	0	0	0		0
MQJ0G	1.31	2.2	4.06	0.88	04-10-15	f	0		29		24	f	7	7	0		Currently married	0		4	5	5	3	0	0	0	1	0	0	0	0	1	0	0	0	0	1		0	0	0	0	0	0	0	0		0
NLK0C	1.03	1.49	2.75	0.67	4/29/2015	f	0		29		24	f	6	6	1	May-15	Cohabiting	0		0	7	4	3	1	0	0	1	1	1	0	0	1	0	1	0	0	0		1	0	0	0	0	0	1	1		1
NID0M	0.98	0.86	2.63	0.5	5/22/2015	f	0		29		24	f	6	6	1	52 015	Currently married	0		0	5	4	3	0	0	0	0	0	1	0	1	1	0	0	0	0	1		0	0	0	0	0	0	0	0		0
PFA0G	0.91	2.25	2.69	0.39	8/21/2015	f	0		28		25	f					Currently married	0		0	4	5	4	1	0	0	0	0	1	0	1	1	0	0	0	0	1		0	0	0	0	0	0	0	0		0
NPY0W	1.38	1.16	3.59	0.49	06-09-15	t	0		29		24	f	0	0	1	62 015	Currently married	3	15	1	8	7	5	1	0	0	0	1	1	0	1	1	1	0	1	0	1		1	1	1	1	1	1	1	1		1
NQY0Y	1.13	3.51	5.46	0.84	6/24/2015	f	0		29		24	f	2	2	1	May-15	Currently married	0		0	5	4	3	1	0	0	1	1	1	0	1	1	1	0	1	0	1		1	1	0	0	0	1	1	0		1
PSV0D	0.53	1.22	1.92	0.82	9/14/2015	f	0		28		25	f	8	4	0		Currently married	0		0	2	3	2	0	0	0	0	0	0	0	0	1	0	0	0	0	0		0	0	0	0	0	0	0	0		0
MQB0X	0.82	1.09	2.17	0.29	04-10-15	f	0		30		26	f	8	8	1	Apr-15	Currently married	0		0	4	3	2	0	0	0	1	0	0	0	0	0	0	0	0	0	0		0	0	0	0	0	0	0	0		0
MAN0D	0.74	3.71	4.11	0.66	2/23/2015	t	0		29		24	f	5	5	1	Jan-15	Currently married	0		4	7	5	4	0	0	0	0	0	1	0	0	1	0	0	0	0	0		0	0	0	0	0	0	0	0		0
MNR0J	0.77	1.1	3.04	0.47	04-08-15	f	0		30		26	f	6	6	1	Jun-11	Widowed	0		4	3	3	2	0	0	0	0	0	0	0	0	1	0	0	0	0	0		0	0	0	0	0	0	0	0		0
QFH0R	1.06	2.03	2.87	0.7	7/20/2015	f	0		28		32	f					Cohabiting	1	9	0	8	3	3	0	0	0	1	1	0	0	0	1	0	0	0	0	1		0	0	0	0	0	0	0	0		0
NKA0N	1.16	2.22	3.87	0.51	5/29/2015	f	0		29		24	f	6	5			Currently married	0		4	2	3	2	1	0	0	0	0	0	0	0	0	0		0	0	1		0	0	0	0	0	0	0	0		0
NIG0Q	1.51	1.32	3.83	1.01	5/26/2015	f	0		29		24	f	8	8			Widowed	0		0	10	5	4	0	0	0	1	0	0	0	0	1	0	0	1	0	1		0	0	0	0	0	0	0	0		0
NJW0I	1.58	2.73	5.55	0.67	5/27/2015	f	0		29		24	f	8	8	0		Currently married	0		0	7	4	3	0	0	0	0	0	1	0	0	1	0	0	1	0	1		0	0	0	0	0	0	0	0		0
QGT0G	0.77	0.54	1.68	0.27	08-05-15	f	0		28		25	f	7	7	1	Jul-15	Currently married	0		0	5	6	3	0	0	0	1	0	1	0	0	1	0	0	0	0	1		0	0	0	0	0	0	0	0		0
NQT0T	1.09	1.69	3.71	0.5	6/23/2015	f	0		29		24	f	5	4	1	Jun-15	Cohabiting	0		0	3	4	3	0	0	0	1	0	1	0	0	1	0	0	0	0	1		0	0	0	0	0	0	0	0		0
QIC0S	0.89	1.43	2.81	0.47	08-04-15	f	0		28		25	f	6	6			Currently married	0		0	3	4	2	1	1	0	0	0	1	0	1	1	0	0	0	0	0		0	0	0	0	0	0	0	0		0
NVK0T	1.24	2.03	3.64	0.59	07-02-15	f	0		29		24	f	4	5	0	Jun-14	Currently married	0		4	2	3	2	1	0	0	0	1	1	0	0	1	0	0	0	0	1		0	0	0	0	0	1	0	0		0
NJJ0W	1.36	2.79	5.23	0.7	5/26/2015	f	0		29		24	f	7	5			Cohabiting	0		0	7	5	4	0	0	0	1	0	1	0	0	1	0	0	0	0	1		0	0	0	0	0	0	0	0		0
MNN0G	1.49	0.57	3.42	0.61	04-08-15	f	0		29		24	f	6	6	1	Apr-15	Currently married	0		4	7	6	5	0	0	0	0	0	1	0	1	1	0	0	0	0	1		0	0	0	0	0	0	0	0		0
QYD0A	2.93	2.47	5.15	0.39	8/20/2015	f	0		28		25	f	6	3	0	62 015	Currently married	0		4	6	4	3	0	0	0	0	0	1	0	0	1	0	0	0	0	0		0	0	0	0	0	0	0	0		0
MTN0R	1.24	2.24	4.53	0.67	05-06-15	f	0		29		24	f	9	9	1	52 015	Currently married	0		4	4	3	2	0	0	0	0	0	1	0	0	1	0	0	0	0	1		0	0	0	0	0	0	0	0		0
PQF0I	1.2	1.41	2.52	0.54	09-07-15	f	0		28		25	f	6	6	1	Aug-15	Currently married	0		4	5	2	1	0	0	0	0	0	0	0	0	1	0	0	0	0	0		0	0	0	0	0	0	0	0		0
PJM0D	1.31	1.41	2.25	0.4	8/27/2015	f	0		28		25	f	4	3	1	Aug-15	Currently married	0		0	1	3	1	0	0	0	0	0	0	0	0	1	0	0	0	0	0		0	0	0	0	0	0	0	0		0
MSQ0R	0.76	0.4	1.8	0.28	4/17/2015	f	0		29		24	f	8	6			Widowed	0		0	3	5	4	0	0	0	1	0	1	0	0	1	0	0	0	1	0		0	0	0	0	0	0	0	0		0
NLS0J	1.03	1.14	2.88	0.32	06-02-15	f	0		29		24	f	5	4	1	May-15	Widowed	0		0	3	1	1		0	0	0	0	0	0	0	0	0	0	0	0	0		0	0	0	0	0	0	0	0		0
NPM0K	1.32	1.59	4.01	0.53	06-09-15	f	0		36		31	f	7	7			Currently married	0		4	6	3	2	1	0	0	0	1	1	0	0	0	0	0	0	0	0		0	0	0	0	0	0	1	0		0
NNI0E	1.59	2.55	5.5	0.77	06-09-15	f	0		29		24	f	6	5			Currently married	1	6	4	3	1	1	1	0	0	0	0	1	0	0	1	0	0	1	0	1		0	0	0	0	0	0	0	0		0
MBN0F	1.39	3.43	4.76	0.69	2/24/2015	f	0		29		24	f	2	2	0		Widowed	0		4	0	4	1	0	0	0	0	0	1	0	0	0	0	0	0	0	1		0	0	0	0	0	0	0	0		0
PEV0A	1.31	3.34	3.78	0.84	8/25/2015	f	0		28		25	f	8	6			Currently married	1	4	0	6	5	4	1	0	0	0	1	1	0	1	1	1	0	1	0	1		0	0	0	0	0	0	0	0		0
NEV0W	0.95	2.09	2.92	0.55	5/15/2015	f	0		29		24	f	8	5	0		Currently married	0		4	4	3	2	0	0	0	0	0	1	0	0	1	0	0	0	0	1		0	0	0	0	0	0	0	0		0
MQA0W	1.21	2.54	4.47	0.68	04-10-15	f	0		29		24	f	4	4			Currently married	0		4	5	3	2	0	0	0	0	0	0	0	0	0	0	0	0	0	0		0	0	0	0	0	0	0	0		0
NQL0L	1.8	1.04	3.41	0.55	6/23/2015	f	0		29		24	f	10	10			Widowed	0		0	5	6	5	0	0	0	0	0	1	0	1	1	0	0	0	0	1		0	0	0	0	0	0	0	0		0
NHZ0H	1.29	1.96	3.84	0.49	5/22/2015	f	0		29		24	f	5	4			Separated	0		4	1	2	1	0	0	0	0	0	0	0	0	0	0	0	0	0	0		0	0	0	0	0	0	0	0		0
NBA0T	1.1	1.91	2.78	0.36	05-08-15	f	0		29		24	f	8	8	1	52 015	Currently married	0		4	8	4	3	0	0	0	0	0	1	0	0	1	0	0	0	0	1		0	0	0	0	0	0	0	0		0
QGI0V	1.16	1	2.36	0.41	08-03-15	f	0		28		25	f	4	3			Widowed	0		0	2	5	3	0	0	0	1	0	0	0	0	1	0	0	0	0	1		0	0	0	0	0	0	0	0		0
QLL0J	1.11	2.13	3.37	0.29	08-05-15	f	0		28		25	f	8	8			Widowed	0		0	4	4	3	0	0	0	0	0	0	0	0	1	0	0	0	0	0		0	0	0	0	0	0	0	0		0
PVV0H	1.06	1.87	3.05	0.48	9/14/2015	f	0		33		32	f	8	5	0		Currently married	0		0	5	4	2	0	0	0	0	0	0	0	0	0	0	0	0	0	1		0	0	0	0	0	0	0	0		0
NDW0V	0.93	1.83	2.4	0.43	5/14/2015	f	0		29	HAUSA	98	f	6	4			Currently married	0		0	4	4	4	1	0	0	1	1	1	0	1	1	1	0	0	0	1		0	0	0	2	2	0	1	0		0
PML0I	0.97	1.39	2.56	0.79	09-08-15	f	0		28		25	f	7	7	0		Widowed	0		0	6	3	2	0	0	0	0	0	0	0	0	1	0	0	0	0	1		0	0	0	0	0	0	0	0		0
NFY0C	1.68	2.41	4.63	0.52	5/19/2015	f	0		29		24	f	6	3			Widowed	0		0	3	4	3	0	0	0	1	0	1	0	1	1	0	0	0	0	1		0	0	0	0	0	0	0	1		0
NHP0X	0.79	1.09	2.73	0.83	5/21/2015	f	0		29		24	f	8	8	0		Widowed	0		4	2	4	3	0	0	0	1	0	1	0	0	1	0	0	0	0	0		0	0	0	0	0	0	0	0		0
PKJ0C	0.53	1.09	2.22	0.82	09-02-15	f	0		28		25	f	6	5			Currently married	0		4	6	6	4	0	0	0	0	0	0	0	0	1	0	0	0	0	1		0	0	0	0	0	0	0	0		0
NHB0I	1.43	1.87	4.6	0.44	5/19/2015	f	0		29		24	f	6	5	1	52 015	Cohabiting	1	3	0	8	4	3	0	0	0	1	0	1	0	1	1	1	0	1	0	0		0	0	0	0	0	0	0	0		0
NGZ0F	1.08	1.84	3.07	0.7	5/15/2015	f	0		29		24	f	7	4			Currently married	0		4	2	4	1	0	0	0	0	0	0	0	0	1	0	0	0	0	0		0	0	0	0	0	0	0	0		0
PVQ0D	1.27	2.1	3.7	0.53	09-11-15	f	0		28		25	f	3	5	1	92 015	Currently married	0		0	7	6	4	0	0	0	0	0	1	0	1	1	1	0	0	0	1		0	0	0	0	0	0	0	0		0
NLW0M	1.26	1.77	3.78	0.45	06-02-15	f	0		29		24	f	5	2			Widowed	0		0	3	3	2	0	0	0	1	0	1	0	0	1	0	0	0	0	1		0	0	0	0	0	0	0	0		0
NIB0K	1.34	2.33	4.68	0.81	5/22/2015	f	0		29		24	f	8	8			Widowed	0		4	3	2	1	0	0	0	1	0	0	0	0	0	0	0	0	0	1		0	0	0	0	0	0	0	0		0
PQB0E	0.71	3.65	3.1	0.52	09-10-15	t	0		28		25	f					Currently married	3	3	1	4	8	6	1	0	0	0	1	1	1	1	1	1	0	0	0	1		1	1	1	1	1	1	1	1		0
QLH0F	1	2.36	3.65	0.46	08-05-15	f	0		28		25	f	7	5			Widowed	0		0	8	6	4	0	0	0	1	0	1	0	1	1	0	0	0	0	1		0	0	0	0	0	0	0	0		0
NXH0V	1.52	2.28	2.47	1.93	07-06-15	f	0		29		24	f	6	6	1	Jul-15	Currently married	1	4	0	6	4	3	0	1	0	0	1	1	0	0	1	0	0	1	0	1		0	0	0	0	0	0	0	0		0
MQZ0W	1	2.33	3.92	0.47	5/14/2015	f	0		30		26	f	7	5	0		Currently married	1	3	0	6	7	5	0	1	0	1	0	1	0	0	1	0	0	0	0	1		0	0	0	0	0	0		0		0
MPP0J	0.67	1.45	2.58	0.44	04-09-15	f	0		29		24	f	7	6			Widowed	0		0	6	4	2	0	0	0	1	0	1	0	0	1	0	0	1		1		0	0	0	0	0	0	0	0		0
PVH0T	0.89	2.11	3.44	1.47	9/14/2015	f	0		28		25	f	5	3	0		Currently married	0		0	2	4	3	0	0	0	0	0	1	0	0	0	0	0	0	0	1		0	0	0	0	0	0	0	0		0
NKW0K	1.06	0.99	2.62	0.36	5/28/2015	f	0		29		24	f	1	1			Currently married	0		4	3	3	1	0	0	0	0	0	0	0	0	1	0	0	0	0	1		0	0	0	0	0	0	0	0		0
QZD0C	1.89	1.5	4.12	0.41	09-02-15	f	0		29		24	f	10	5	0		Currently married	0		0	4	3	3	0	0	0	1	0	0	0	0	1	0	0	0	0	1		0	0	0	0	0	0	0	0		0
QGM0A	1.76	2.5	4.27	0.8	7/31/2015	f	0		28		25	f	4	4	1	Jun-15	Currently married	0		0	5	5	3	1	0	0	0	0	0	0	0	1	0	0	0	0	1		0	0	0	0	0	0	0	0		0
MNC0T	1.09	1.32	2.75	0.3	3/26/2015	f	0		29		24	f	7	5	1	32 015	Currently married	0		0	2	5	2	0	0	0	1	0	1	0	0	0	0	0	0	0	0		0	0	0	0	0	0	0	0		0
MMG0W	1.07	2.37	4.23	0.66	3/15/2015	f	0		29		24	f	6	6			Currently married	0		0	6	6	5	0	1	0	0	0	1	0	0	1	0	0	1	0	1		0	0	0	0	0	0	0	0		0
NFL0P	0.69	2.21	3.93	1	5/18/2015	f	0		29		24	f	7	7			Currently married	1	5	0	12	7	6	0	0	0	1	0	1	0	1	1	0	0	1	0	1		0	0	0	0	0	0	0	0		0
PSY0G	1.11	0.62	2.14	0.62	9/14/2015	f	0		28		25	f	1	1	0	Aug-15	Currently married	0		0	5	6	6	0	0	0	0	0	1	0	1	1	0	0	1	0	0		1	0	0	2	2	0	0	0		0
MTX0B	1.55	1	3.42	0.45	05-04-15	f	0		29		24	f	6	6			Widowed	0		4	3	2	2	0	0	0	1	0	0	0	0	1	0	0	0	0	1		0	0	0	0	0	0	0	0		0
PKQ0I	1.42	0.83	2.3	0.36	09-04-15	f	0		28		25	f	6	5	1	Aug-15	Currently married	0		0	7	4	4	0	0	0	0	0	1	0	0	1	0	0	1	0	1		0	0	0	0	0	0	0	0		0
NIS0D	1.17	1.15	3.16	0.43	5/27/2015	f	0		29		24	f	5	6	1	Apr-15	Currently married	0		0	7	3	2	0	0	0	1	0	1	0	0	1	0	0	0	0	0		0	0	0	0	0	0	0	0		0
MSV0W	0.83	0.83	2.32	0.57	4/17/2015	f	0		30		26	f					Widowed	0		4	3	3	2	0	0	0	0	0	0	0	0	1	0	0	0	0	0		0	0	0	0	0	0	0	0		0
QFW0G	1.25	1.39	2.94	0.37	7/30/2015	f	0		28		25	f	8	4	1	Jul-15	Currently married	0		0	3	4	3	0	0	0	1	0	0	0	0	1	0	0	0	0	1		0	0	0	0	0	0	0	0		0
MDA0V	0.4	1.34	2.16	0.49	03-02-15	f	0		29		24	f	7	4			Separated	0		4	2			0	0	0	0	0	1	0	0	1	0	0	0	0	1		0	0	0	0	0	0	0	0		0
NCQ0M	0.86	1.36	2.51	0.45	05-12-15	f	0		29		24	f	5	5	0		Currently married	0		0	4	2	1	0	0	0	0	0	1	0	0	1	0	0	1	0	0		0	0	0	0	0	0	0	0		0
MMV0K	1.66	3.12	5.13	0.7	3/24/2015	f	0		29		24	f	4	4			Widowed	1	5	4	4	6	5	1	0	0	1	1	1	0	1	1	1	0	0	0	1		0	0	0	0	1	0	0	0		0
MMT0J	1.14	1.28	2.96	0.45	3/24/2015	t	0		30		26	f	3	4	1	32 015	Currently married	2	12	0	6	4	2	0	0	0	1	0	0	0	0	0	0	0	0	0	0		0	0	0	0	0	0	0	0		0
PJX0M	1.08	1.73	2.45	0.37	8/28/2015	f	0		29		24	f	6		1	72 015	Currently married	1	5	0	5	11	3	0	0	0	1	0	1	0	0	1	0	0	0	0	1		0	0	0	0	0	0	0	0		0
QKA0V	0.79	1.16	2.61	0.6	08-06-15	f	0		28		25	f	6	6	0		Currently married	0		0	4	5	2	1	0	0	0	1	1	0	1	1	1	0	1	0	1		1	0	0	0	1	1	0	0		0
MNT0L	1.54	1.46	3.81	0.77	04-08-15	f	0		29		24	f	6	4	1	Mar-15	Currently married	0		0	3	4	1	0	0	0	1	0	1	0	0	1	0	0	0	0	1		0	0	0	0	0	0	0	0		0
PLL0G	0.92	1.8	2.36	0.64	09-07-15	f	0		28		25	f	8	6	1	Sep-15	Currently married	0		0	5	4	3	0	0	0	0	0	1	0	0	1	0	0	0	0	0		0	0	0	0	0	0	0	0		0
MNX0P	1.03	1.24	3.45	0.36	04-08-15	f	0		29		24	f	9	8			Cohabiting	0		0	4	5	4	0	0	0	1	0	1	0	0	1	0	0	1	0	1		0	0	0	0	0	0	0	0		0
PPK0L	0.8	0.93	2.25	0.8	09-07-15	f	0		28		25	f	3	3	0		Widowed	0		4	3	4	2	0	0	0	0	0	0	0	0	1	0	0	0	0	1		0	0	0	0	0	0	0	0		0
PTE0N	0.84	1.52	3.06	0.61	9/14/2015	f	0		28		25	f	6	5	1	1.774305556	Currently married	0		0	6	4	3	0	0	0	0	0	1	0	1	1	0	0	1	0	1		0	0	0	0	0	0	0	0		0
NZI0B	1.25	1.98	4.61	0.42	7/22/2015	f	0		28		25	f	6	6	0		Currently married	0		0	9	5	4	0	1	0	1	1	1	0	1	1	0	0	0	0	1		0	0	0	0	0	0	0	0		0
MMB0Q	1.09	0.62	2.16	0.39	3/19/2015	f	0		29		24	f	9	8			Currently married	0		4	4	4	3	0	0	0	0	0	1	0	0	1	0	0	0	0	1		0	0	0	0	0	0	0	0		0
QQY0F	0.74	1.82	3.4	1.14	8/13/2015	f	0		28		25	f	6	6			Currently married	0		4	8	3	2	0	0	0	0	0	0	0	0	1	0	0	0	0	0		0	0	0	0	0	0	0	0		0
NSR0W	1.98	2.62	5.28	0.61	6/26/2015	f	0		29		24	f	4	4			Currently married	0		2	4	4	3	1	0	0	0	1	1	0	0	1	0	0	0	0	1		1	0	0	0	0	0	0	0		0
QNF0H	1.28	1.42	4.2	0.7	08-11-15	f	0		28		25	f	5	5	1	Jul-15	Widowed	0		0	3	4	2	0	0	0	1	0	1	0	0	1	0	0	0	0	1		0	0	0	0	0	0	0	0		0
QRV0E	1.96	2.69	4.39	1.01	8/14/2015	t	0		28		25	f	1	0	0	62 013	Widowed	2	13	1	3	8	3	0	0	0	0	0	1	0	0	1	0	0	1	0	1		0	0	0	0	0	0	0	0		0
PPC0D	0.84	0.86	2.38	0.71	09-07-15	f	0		28		25	f	5	3	0		Currently married	0		0	4	4	2	0	0	0	0	0	0	0	0	1	0	0	0	0	1		0	0	0	0	0	0	0	0		0
NPB0Y	1.15	3.73	5.38	0.63	06-04-15	f	0		29		24	f	6	6			Cohabiting	0		1	9	3	3	1	0	1	1	1	1	1	1	1	1	0	1	0	1		1	1	0	0	0	1	1	1		0
QFV0F	1.41	1.61	3.53	0.85	7/30/2015	f	0		28		25	f	5	5			Widowed	0		0	3	3	2	1	0	0	1	0	0	0	0	1	0	0	0	0	1		0	0	0	0	0	0	0	0		0
QHL0B	0.49	0.99	1.74	0.25	08-03-15	f	0		28		25	f	6	5			Currently married	1	4	0	5	4	3	1	0	0	1	0	0	0	1	1	0	0	0	0	1		0	0	0	0	0	0	0	0		0
NMW0P	1.18	0.91	2.72	0.49	06-03-15	f	0		29		24	f	6	6			Widowed	0		4	8	5	4	1	0	0	0	1	1	0	1	1	0	0	0	0	0		1	0	0	0	0	0	1	0		0
PFF0L	0.76	1.03	2.05	0.44	8/21/2015	f	0		28		25	f	5	5			Widowed	0		4	9	7	5	0	0	0	0	0	0	0	0	0	0	0	0	0	0		0	0	0	0	0	0	0	0		0
QGW0I	0.71	1.17	1.79	0.15	08-05-15	f	0		28		25	f	5	5	1	Jul-15	Currently married	0		4	4	5	3	0	0	0	0	0	1	0	0	1	0	0	0	0	1		0	0	0	0	0	0	0	0		0
QVR0H	1.22	2.05	3.13	0.45	8/19/2015	f	0		28		25	f	5	4			Currently married	1	3	4	6	3	2	0	0	0	0	0	0	0	0	0	0	0	0	0	0		0	0	0	0	0	0	0	0		0
MLM0B	0.77	1.01	3.08	0.32	04-09-15	f	0		29		24	f	7	6	1	Apr-15	Cohabiting	0		0	8	4	3	0	0	0	1	0	0	0	0	1	0	0	0	0	1		0	0	0	0	0	0	0	0		0
QXA0T	1.44	1.84	3.52	0.53	8/19/2015	f	0		28		25	f	4	4	0		Widowed	0		4	4	4	3	0	0	0	0	0	0	0	0	1	0	0	0	0	1		0	0	0	0	0	0	0	0		0
MAW0K	0.96	3.24	4.17	0.85	2/23/2015	t	0		29		24	f	4	2	0		Currently married	0		0	2	5	2	0	0	0	0	0	1	0	0	1	0	0	0	0	1		0	0	0	0	0	1	0	0		0
PJG0W	0.93	1.75	2.96	1	8/27/2015	f	0		28		25	f	7	6			Widowed	0		0	3	5	3	0	0	0	0	0	1	0	1	1	0	0	0	0	1		0	0	0	0	0	0	0	0		0
PNC0B	1.29	1.55	3.03	0.6	09-07-15	f	0		28		25	f	6	5	1	1.774305556	Currently married	0		0	9	4	3	0	0	0	0	0	1	0	0	1	0	0	0	0	1		0	0	0	0	0	0	0	0		0
PLF0A	1.52	2.29	3.65	0.51	09-04-15	f	0		28		25	f	6	3			Currently married	0		0	2	2	2	0	0	0	0	0	0	0	0	1	0	0	0	0	1		0	0	0	0	0	0	0	0		0
MLG0T	1.24	1.34	3.94	0.81	04-02-15	f	0		29		24	f	4	3	0	32 015	Widowed	0		4	4	3	2	1	0	0	1	0	0	0	0	1	0	0	1	0	1		0	0	0	0	0	0	0	0		0
MQD0A	1.19	1.1	2.8	0.49	04-10-15	f	0		29		24	f	8	6			Cohabiting	0		0	2	4	3	0	0	0	1	0	1	0	0	1	0	0	0	0	1		0	0	0	0	0	0	0	0		0
QGB0M	1.34	1.6	2.92	0.57	7/30/2015	f	0		28		25	f	6	6			Currently married	1	1	0	7	6	5	0	0	0	1	0	0	0	1	1	0	0	0	0	1		0	0	0	0	0	0	0	0		0
MKN0A	1	2.29	3.76	0.47	3/26/2015	f	0		29		24	f	9	5	0		Widowed	0		4	3	3	2	0	0	0	1	0	0	0	0	0	0	0	0	0	0		0	0		0	0	0	0	0		0
MJD0L	0.8	0.99	2.6	0.51	3/20/2015	f	0		29		24	f			0		Widowed	0		4	4	4	3	1	0	0	0	1	0	0	0	0	0	0	0	0	1		1	0	0	0	0	0	0	0		0
MQL0I	1.28	1.8	3.44	1.15	5/14/2015	f	0		30		26	f	7	7	1		Widowed	1	4	0	4	5	2	0	0	0	1	0	1	0	1	0	0	0	0	0	1		0	0	0	0	0	0	0	0		0
NBH0C	1.11	0.88	2.04	0.28	05-11-15	f	0		29		24	f	9	1	0		Cohabiting	1	4	0	8	5	4	0	0	0	1	0	1	0	1	1	0	0	0	0	1		0	0	0	0	0	0	0	0		0
NMY0R	1.36	1.38	3.19	0.26	06-03-15	f	0		29		24	f	7	5	1	52 015	Currently married	0		0	7	5	4	0	0	0	0	1	1	0	0	0	0	0	0	0	0		0	0	0	0	0	0	0	0		0
MPG0B	0.95	2.85	4.27	0.58	04-10-15	t	0		30		26	f	5	5	1	Apr-15	Currently married	1	4	0	6	10	8	1	1	0	1	1	1	1	1	1	1	0	1	0	1		1	0	1	1	1	1	1	1		0
MKZ0K	1.81	1.96	5.14	1.16	04-02-15	f	0		30		26	f	5	5	1	32 015	Currently married	0		0	3	5	4	0	0	0	1	0	0	0	0	1	0	0	0	0	1		0	0	0	0	0	0	0	0		0
NXY0L	0.73	1.69	3.66	0.62	07-07-15	f	0		29		24	f	9	8			Currently married	0		4	6	4	3	1	0	0	0	0	0	0	0	1	0	0	0	0	1		0	0	0	0	0	0	0	0		0
QLK0I	1.04	1.16	2.57	0.46	08-05-15	f	0		28		25	f	4	4	1	Aug-15	Currently married	0		0	6	4	3	0	0	0	0	0	0	0	0	1	0	0	0	0	1		0	0	0	0	0	0	0	0		0
MQX0T	0.87	1.89	3.72	0.85	4/13/2015	f	0		29		24	f	6	4	1	32 015	Currently married	0		0	6	5	4	0	0	0	1	0	1	0	0	1	0	0	0	0	1		0	0	0	0	0	0	0	0		0
MCV0N	1.01	1.19	2.51	0.72	03-02-15	f	0		29		24	f	5	4	0		Currently married	0		4	2	2	1	0	0	0	0	0	1	0	0	1	0	0	0	0	1		0	0	0	0	0	0	0	0		0
PNX0W	1.54	2.11	3.51	0.63	09-08-15	f	0		28		25	f					Divorced	0		0	7	4	3	1	0	0	0	0	1	0	0	1	0	0	0	0	1		0	0	0	0	0	0	0	0		0
MTR0V	0.94	2.03	4.12	0.67	4/20/2015	f	0		30		26	f	7	5	1	Apr-15	Cohabiting	0		0	3	4	3	0	1	0	1	0	1	0	0	1	0	0	0	0	1		0	0	0	0	0	0	0	0		0
NNC0X	1.3	1.35	3.88	0.41	06-09-15	f	0		29		24	f	8	8			Currently married	0		4	6	4	3	1	0	0	0	1	1	0	1	0	0	0	0	0	1		1	0	0	0	0	0	0	0		0
NYT0J	0.53	0.73	2.51	0.84	7/23/2015	f	0		28		25	f	4	4	0		Currently married	0		0	7	5	4	0	0	0	1	0	1	0	0	1	0	0	0	0	1		0	0	0	0	0	0	0	0		0
QCJ0M	0.98	1.46	3.16	0.47	7/24/2015	f	0		28		25	f	5	5			Widowed	1	4	0	1	3	1	0	0	0	1	0	0	0	0	1	0	0	1	0	1		0	0	0	0	0	0	0	0		0
QIV0L	1.7	2.89	4.79	0.94	08-04-15	f	0		28		25	f	6	5			Separated	0		0	10	3	3	0	0	0	0	0	1	0	1	1	0	0	0	0	1		0	0	0	0	0	0	0	0		0
QWG0Y	0.79	3.53	3.63	1.11	8/19/2015	f	0		28		25	f	7	7			Currently married	2	10	1	11	13	7	0	0	0	0	0	1	0	0	1	0	0	0	0	1		0	0	0	0	0	0	0	1		0
NIK0V	1.38	1.19	3.1	0.32	5/26/2015	f	0		29		24	f	8	8	1	Apr-15	Currently married	0		0	4	5	3	0	0	0	1	0	1	0	0	1	0	0	1	0	1		0	0	0	0	0	0	0	0		0
MRK0J	1.16	1.37	3.4	0.53	4/16/2015	f	0		29		24	f	7	6			Currently married	0		0	3	3	2	0	0	0	1	0	0	0	0	1	0	0	0	0	1		0	0	0	0	0	0	0	0		0
QJK0E	1.73	1.92	4.02	0.63	08-06-15	f	0		28		25	f	6	6	0		Widowed	0		0	3	2	2	0	0	0	0	0	1	0	0	1	0	0	1	0	1		0	0	0	0	0	0	0	0		0
NJE0Q	1.12	1.79	4.1	0.75	5/26/2015	f	0		29		24	f	8	8	0		Currently married	0		4	5	3	2	0	0	0	0	0	0	0	0	1	0	0	0	0	1		0	0	0	0	0	0	0	0		0
MMF0V	0.95	1.79	3.25	0.45	3/19/2015	f	0		29		24	f	4	4	1	Feb-15	Currently married	0		4	4	6	4	0	0	0	0	0	0	0	0	0	0	0	0	0	0		0	0	0	0	0	0	0	0		0
NPF0D	1.06	1.55	3.08	0.3	6/22/2015	f	0		29		24	f	8	8	1	May-15	Currently married	0		4	7	4	3	0	0	0	0	0	0	0	0	0	0	0	0	0	0		0	0	0		0	0	0	0		0
QJN0H	1.29	3.61	4.61	0.26	08-06-15	f	0		28		25	f	8	5	0		Widowed	0		4	7	4	3	0	1	0	0	0	1	0	1	1	0	0	0	0	1		0	0	0	0	0	0	0	0		0
QPS0X	1.21	1.53	3.96	0.63	08-12-15	f	0		28		25	f	5	5			Widowed	0		4	3	4	1	0	0	0	0	0	0	0	0	1	0	0	0	0	1		0	0	0	0	0	0	0	0		0
MEH0F	0.82	0.77	2.2	0.42	03-05-15	f	0		29		24	f	5	5	1	Feb-15	Currently married	0		4	7	4	3	0	0	0	0	0	0	0	0	0	0	0	0	0	0		0	0	0	0	0	0	0	0		0
MPQ0K	0.91	1.23	2.64	0.35	04-09-15	f	0		29		24	f	5	4	0		Currently married	0		0	3	5	3	1	0	0	1	1	1	0	0	1	0	0	0	0	1		0	0	0	0	0	0	0	0		0
PPE0F	0.71	1.61	2.28	0.84	09-07-15	f	0		28		25	f	9	4	1	Sep-15	Currently married	0		0	4	1	1	0	0	0	0	0	1	0	0	1	0	0	0	0	0		0	0	0	0	0	0	0	0		0
NGW0C	1.12	2.51	3.49	0.43	5/15/2015	f	0		29		24	f	6	5			Currently married	0		4	5	3	2	0	0	0	0	0	0	0	1	1	0	0	0	0	1		0	0	0	0	0	0	0	0		0
MKD0N	0.83	2.05	3.38	0.67	3/23/2015	f	0		29		24	f	6	5	1	Feb-15	Widowed	1	5	0	4	3	2	0	0	0	0	0	1	0	0	1	0	0	0	0	1		0	0	0	0	0	0	0	0		0
MWI0Q	2.44	2.03	4.54	0.54	05-08-15	f	0		29		24	f					Currently married	1	3	4	8	7	5	1	0	0	0	1	1	0	1	1	0	0	0	0	1		1	0	0	0	0	0	1	0		0
MYB0M	1.5	0.82	3.42	0.49	3/27/2015	f	0		29		24	f	8	8	0		Widowed	0		4	1	3	2	1	0	0	0	0	0	0	0	1	0	0	0	0	1		0	0	0	0	0	0	0	0		0
QPT0Y	0.63	0.43	1.68	0.49	08-12-15	f	0		28		25	f	6	4	1	15-2015	Currently married	0		0	6	5	3	0	0	0	0	0	0	0	0	1	0	0	0	0	1		0	0	0	0	0	0	0	0		0
MDI0E	0.96	1.87	3.12	0.37	03-02-15	f	0		29		24	f					Currently married	1	1	4	6	5	2	0	0	0	0	0	1	0	0	1	0	0	0	0	1		0	0	0	0	0	0	0	0		0
PIA0M	1.2	2.28	2.89	0.64	8/25/2015	f	0		28		25	f	6	5	0		Widowed	0		0	5	5	4	0	0	0	1	0	1	0	0	1	0	0	0	0	1		0	0	0	0	0	0	0	0		0
PKE0W	0.63	2.13	3.37	0.73	09-02-15	f	0		29		24	f	7	5			Currently married	1	6	0	10	5	4	0	0	0	1	0	1	0	0	1	0	0	0	0	1		0	0	0	0	0	0	0	0		0
MAT0I	0.98	2.46	3.53	0.48	2/23/2015	t	0		29		24	f	4	4	0	Menopause	Currently married	1	4	0	6	2	2	0	0	0	0	0	0	0	0	0	0	0	1	0	1		0	0	0	0	0	0	0	0		0
NAK0D	1.82	0.7	2.8	0.34	05-07-15	f	0		29		24	f	5	5	0		Widowed	0		0	2	4	3	0	0	0	1	0	0	0	0	1	0	0	0	0	0		0	0	0	0	0	0	0	0		0
PJP0F	0.89	1.06	2.1	0.44	8/28/2015	f	0		28		25	f	5	4	1	Aug-15	Currently married	0		0	5	3	2	0	0	0	0	0	0	0	0	1	0	0	0	0	0		0	0	0	0	0	0	0	0		0
MWB0I	1.11	1.61	2.86	0.6	05-06-15	f	0		29		24	f	7	7			Widowed	0		4	9	8	6	0	0	0	0	0	1	0	1	1	0	0	0	0	1		0	0	0	0	0	0	0	0		0
MJR0B	0.95	1.97	3.15	0.6	3/23/2015	f	0		29		24	f	6	6	1	Jan-15	Currently married	0		4	7	6	4	0	0	0	0	0	1	0	0	0	0	0	0	0	0		0	0	0	0	0	0	0	0		0
MIZ0G	1	2.49	3.71	0.46	3/19/2015	f	0		29		24	f	5	5			Currently married	1	3	0	6	2	2	0	0	0	0	1	0	0	1	0	0	0	0	0	0		0	0	0	0	0	0	0	0		0
QEK0S	0.75	1.2	3.09	0.5	7/29/2015	f	0		28		25	f	4	4			Currently married	0		4	1	4	1	0	0	0	1	0	0	0	0	1	0	0	0	0	0		0	0	0	0	0	0	0	0		0
NWQ0C	1.72	3.17	1.83	2.23	07-03-15	f	0		29		24	f	6	6	0		Widowed	0		4	5	1	1	0	0	0	0	0	0	0	0	0	0	0	0	0	1		0	0	0	0	0	0	0	0		0
PMJ0G	1.14	1.72	2.82	0.35	09-08-15	f	0		28		25	f	5	5	1	Aug-15	Currently married	0		0	5	4	3	1	0	0	0	0	1	0	0	1	0	0	0	0	1		0	0	0	0	0	0	0	0		0
MJK0T	0.94	1.92	2.99	0.5	3/23/2015	f	0		29		24	f	8	6	1	Mar-15	Currently married	2	10	0	10	5	3	0	0	0	0	0				1	0	0	0	0	1		0	0	0	0	0	0	0	0		0
NDS0R	0.9	1.54	2.58	0.4	5/14/2015	f	0		29		24	f	8	8			Widowed	0		0	0	3	1	0	0	0	1	0	0	0	0	0	0	0	0	0	0		0	0	0	0	0	0	0	0		0
QJP0I	1.08	1.09	2.91	0.4	08-06-15	f	0		28		25	f	7	5	0		Widowed	0		0	7	4	3	0	1	0	1	0	1	0	1	1	0	0	0	0	1		0	0	0	0	0	0	0	0		0
MPL0G	1.38	1.84	4.03	0.58	04-10-15	f	0		29		24	f	6	6	1	32 015	Currently married	0		4	5	6	2	0	0	0	1	0	0	0	0	0	0	0	0	0	0		0	0	0	0	0	0	0	0		0
MDG0C	0.22	0.98	1.38	0.73	03-02-15	f	0		30		26	f	7	7			Currently married	0		4	6	3	2	0	0	0	0	0	1	0	1	1	0	0	1	0	0		0	0	0	0	1	0	0	0		0
NJX0J	1.28	1.24	2.87	0.56	5/27/2015	f	0		29		24	f	4	4	1	52 015	Currently married	1	4	4	3	4	2	0	0	0	0	0	1	0	1	1	0	0	1	0	1		0	0	0	0	0	0	0	0		0
QRC0K	1.11	2.15	2.81	0.49	8/14/2015	f	0		28		25	f	4	4	0		Widowed	0		4	3	3	3	0	0	0	0	0	0	0	0	0	0	0	0	0	1		0	0	0	0	0	0	0	0		0
QXV0P	1.07	6.27	5.45	1.31	8/20/2015	t	0		28		25	f					Currently married	3	3	1	8	7	5	1	1	0	0	1	1	0	1	1	1	0	1	0	1		0	0	1	0	1	1	1	1		0
MNE0W	0.96	1.36	2.91	0.59	3/26/2015	f	0		29		24	f	5	5	1	32 015	Widowed	1	2	0	3	3	2	0	0	0	1	0	0	0	0	1	0	0	0	0	1		0	0	0	0	0	0	0	0		0
NJV0H	0.98	3.73	6.61	2.02	5/27/2015	f	0		29		24	f	5	3	0		Widowed	0		0	4	3	2	1	0	0	1	1	1	0	0	1	0	0	1	0	0		0	0	0	0	0	0	0	0		0
MDH0D	0.87	2.11	3.49	0.67	03-02-15	f	0		29		24	f	7	6	1	Feb-15	Currently married	1	2	4	5	5	3	0	0	0	0	0	1	0	0	1	0	0	0	0	0		0	0	0	0	0	0	0	0		0
PLY0S	0.85	1.46	3.11	1.12	09-04-15	f	0		33		32	f	4	4			Widowed	0		4	4	5	2	0	0	0	0	0	0	0	0	1	0	0	0	0	0		0	0	0	0	0	0	0	0		0
MSZ0B	0.98	1.3	2.97	0.32	4/20/2015	f	0		29		24	f	6	5			Divorced	0		4	7	3	1	0	0	0	1	0	0	0	0	0	0	0	0	0	0		0	0	0	0	0	0	0	0		0
PFT0B	1.02	2.33	3.09	0.62	8/21/2015	f	0		28		25	f	5	5			Currently married	0		0	8	6	4	1	0	0	0	1	1	0	1	1	1	0	1	0	1		1	0	0	0	0	1	1	1		0
MTD0G	1.04	1.11	2.98	0.58	4/20/2015	f	0		29		24	f	3	3	1	32 015	Currently married	0		0	9	6	4	0	0	0	1	0	0	0	0	0	0	0	0	0	1		0	0	0	0	0	0	0	0		0
NCJ0G	1.24	1.23	2.37	0.49	05-12-15	f	0		29		24	f			1	Apr-15	Currently married	0		0	5	4	3	0	0	0	1	0	1	0	0	1	0	0	0	0	1		0	0	0	0	0	0	0	0		0
MTG0J	0.35	1.18	3.5	0.7	4/20/2015	f	0		29		24	f	4	4	0		Widowed	0		0	2	4	3	1	0	0	1	1	1	0	0	1	0	0	0	0	1		0	0	0	0	0	0	0	0		0
QQN0V	1.36	1.74	3.95	0.51	8/13/2015	f	0		28		25	f	8	7			Widowed	0		4	5	5	3	0	0	0	0	0	0	0	0	1	0	0	1	0	1		0	0	0	0	0	0	0	0		0
MLN0C	0.84	0.61	1.87	0.24	04-09-15	f	0		29		24	f	7	7		Apr-15	Currently married	0		0	12	1	4	0	0	0	1	0	1	0	0	1	0	0		0	1		0	0	0	0	0	0	0	0		0
QLS0Q	0.79	0.96	2.34	0.62	08-06-15	f	0		28		25	f	5	5	0		Widowed	0		4	6	5	4	0	0	0	0	0	0	0	0	0	0	0	0	0	1		0	0	0	0	0	0	0	0		0
NAB0S	1.55	1.1	3.56	0.69	05-07-15	f	0		29		24	f	7	6	1	May-15	Widowed	2	7	0	9	6	5	1	0	0	0	1	1	0	1	1	0	0	1	0	1		0	0	0	0	0	0	0	0		0
MGE0G	1.51	0.73	2.82	0.34	03-12-15	f	0		29		24	f	5	5	1	20-2015	Currently married	0		4	6	4	3	0	0	0	0	0	1	0	0	1	0	0	0	0	1		0	0	0	0	0	0	0	0		0
MEY0W	0.73	0.89	2.5	0.52	03-05-15	f	0		29		24	f	6	6	1		Currently married	0		4	6	4	3	0	0	0	0	0	1	0	1	1	0	0	1	0	1		0	0	0	0	0	0	0	0		0
NVC0K	1.03	1.62	4.21	0.83	6/30/2015	f	0		29		24	f	7	5	0		Widowed	0		0	3	3	3	0	0	0	1	0	1	0	0	1	0	0	0	0	1		0	0	0	0	0	0	0	0		0
MSY0A	0.86	1.81	2.92	0.42	4/20/2015	f	0		29		24	f	6	4			Widowed	0		0	3	6	3	1	0	0	0	0	0	0	0	0	0	0	0	0	1		0	0	0	0	0	0	0	0		0
MFE0E	1.37	2.68	5.56	0.44	03-05-15	f	0		29		24	f	4	4	1		Currently married	0		4	5	3	2	0	0	0	0	0	1	0	1	1	0	0	0	0	1		0	0	0	0	0	0	0	0		0
LZZ0K	0.91	1.76	3.09	0.47	2/20/2015	t	0		29		24	f	6	5	1		Currently married	1	5	0	5	3	2	0	0	0	0	0	1	0	0	1	0	0	1	0	0		0	0	0	0	0	0	0	0		0
QLI0G	1.04	1.21	3.07	0.32	08-05-15	f	0		28		25	f					Widowed	0		4	6	4	3	0	0	0	1	0	1	0	0	1	0	0	0	0	1		0	0	0	0	0	0	0	0		0
NSH0L	0.8	1.31	2.94	0.48	6/26/2015	t	0		29		24	f	4	4	1	52 015	Widowed	1	6	0	7	4	3	0	0	0	1	0	0	0	0	1	0	0	1	0	1		0	0	0	0	0	0	0	0		0
MMA0P	1.43	1.52	3.58	0.38	3/19/2015	f	0		30		26	f	5	4	0		Widowed	0		4	5	3	2	0	0	0	0	0	0	0	0	0	0	0	0	0	0		0	0	0	0	0	0	0	0		0
MIJ0Q	1.42	1.17	3.28	0.37	3/16/2015	f	0		29		24	f	1	1			Currently married	1	4	4	2	4	2	0	0	0	0	0	0	0	0	0	0	0	0	0	0		0	0	0	0	0	0	0	0		0
MJX0G	0.73	1.65	2.97	0.54	3/23/2015	f	0		30		24	f	8	8	1	May-09	Currently married	1	5	4	2	2	1	0	0	0	0	0	1	0	0	1	0	0	0	0	1		0	0	0	0	0	0	0	0		0
QWH0A	0.67	0.8	1.91	0.8	8/19/2015	f	0		28		25	f	7	6	0		Widowed	0		4	8	3	2	0	0	0	0	0	0	0	0	1	0	0	1	0	1		0	0	0	0	0	0	0	0		0
MII0P	0.91	1.79	3.36	0.64	3/16/2015	f	0		29		24	f	6	5			Currently married	1	2	4	4	4	3	0	0	0	0	0	0	0	0	0	0	0	0	0	0		0	0	0	0	0	0	0	0		0
MVE0J	0.86	1.37	2.89	1.03	05-04-15	f	0		29		24	f	6	3	0		Widowed	0		0	8	3	2	0	0	0	1	0	1	0	0	1	0	0	0	0	1		0	0	0	0	0	0	0	0		0
MVG0L	0.69	0.72	2.16	0.41	05-04-15	f	0		29		24	f	7	6			Cohabiting	0		0	6	5	4	0	0	0	0	0	1	0	0	1	0	0	0	0	1		0	0	0	0	0	0	0	0		0
NCR0N	0.86	2.62	3.1	0.4	05-12-15	f	0		29		24	f	5	5	1	May-15	Currently married	1	3	4	10	4	3	0	0	0	0	0	1	0	0	1	0	0	0	0	1		0	0	0	0	0	0	0	0		0
NXX0K	2.01	1.94	4.77	0.51	7/15/2015	f	0		29		24	f	8	6			Currently married	0		0	7	4	3	1	0	0	1	0	0	0	1	1	0	0	0	0	1		0	0	0	0	0	0	0	0		0
QLV0S	0.96	1.02	2.69	0.25	08-06-15	f	0		28		25	f	9	9	0		Currently married	0		0	10	4	3	0	0	0	0	0	0	0	0	0	0	0	0	0	0		0	0	0	0	0	0	0	0		0
NCD0A	1.41	1.82	3.16	0.36	05-12-15	f	0		28		25	f	6	6			Currently married	0		4	4	6	5	0	0	0	0	0	1	0	0	1	0	0	0	0	1		0	0	0	0	0	0	0	0		0
NNZ0V	0.68	1.39	2.55	0.35	06-04-15	f	0		29		24	f	6	5			Cohabiting	0		0	9	5	4	0	0	0	1	0	0	0	0	1	0	0	0	0	1		1	1	1	0	0	0	0	0		0
MVK0Q	1.39	2.57	5.41	1	05-06-15	f	0		29		24	f	9	9			Widowed	0		4	4	4	2	0	0	0	0	0	1	0	0	1	0	0	0	0	1		0	0	0	0	0	0	0	0		0
MIL0S	1.65	1.93	4.47	0.73	3/16/2015	f	0		29		24	f	8	6	1		Currently married	0		4	6	4	3	0	0	0	0	0	1	0	0	1	0	0	0	0	0		0	0	0	0	0	0	0	0		0
NWA0K	1.28	2.65	2.11	1.98	07-03-15	f	0		29		24	f	8	7	0		Widowed	2	10	0	9	5	4	1	0	0	0	1	1	0	1	1	1	0	1	0	1		1	1	1	0	0	1	1	0		0
MXW0G	1.07	1.15	3.61	0.7	3/27/2015	f	0		29		24	f	9	9			Widowed	0		4	3	3	1	0	0	0	1	0	0	0	0	0	0	0	0	0	0		0	0	0	0	0	0	0	0		0
NZG0Y	0.3	0.57	1.38	0.16	7/22/2015	f	0		28		25	f	3	3	1	Jul-15	Widowed	0		0	3	3	2	0	0	0	1	0	1	0	0	1	0	0	0	0	1		0	0	0	0	0	0	0	0		0
MVT0A	0.46	0.75	2.71	0.29	05-03-15	f	0		29		24	f	2	1	0		Widowed	0		0	4	3	2	0	0	0	1	0	1	0	0	1	0	0	1	0	1		0	0	0	0	0	0	0	0		0
MHV0A	0.86	0.75	2.32	0.33	3/17/2015	f	0		29		24	f	6	6			Widowed	0		4	3	4	3	0	0	0	0	0	0	0	1	0	0	0	0	0	1		0	0	0	0	0	0	0	0		0
QLW0T	1.14	2.09	3.5	0.47	08-06-15	f	0		28		25	f	6	6	0		Currently married	0		0	6	3	3	0	0	0	0	0	1	0	1	1	0	0	0	0	1		0	0	0	0	0	0	0	0		0
NAN0G	0.57	0.74	1.81	0.44	05-07-15	f	0		29		24	f	7	7	0		Currently married	0		0	4	4	4	0	0	0	0	0	1	0	0	1	0	0	0	0	0		0	0	0	0	0	0	0	0		0
NDA0Y	1.21	1.71	2.74	0.35	5/13/2015	f	0		29		24	f	6	6			Currently married	1	6	4	2	3	2	0	0	0	1	0	1	0	0	1	0	0	0	0	1		0	0	0	0	0	0	0	0		0
QBL0M	0.7	0.53	1.91	0.23	7/23/2015	f	0		28		25	f	9	8			Currently married	0		0	4	5	3	0	0	0	1	0	1	0	0	1	0	0	0	0	1		0	0	0	0	0	0	0	0		0
PQE0H	1.54	2.33	3.87	0.82	09-07-15	f	0		28		25	f	8	8	0		Widowed	0		0	4	4	3	0	0	0	0	0	0	0	0	1	0	0	0	0	0		0	0	0	0	0	0	0	0		0
MCF0Y	0.93	3.26	3.53	0.68	2/26/2015	f	0		30		26	f	6	5	0		Currently married	0		4	4	3	2	0	0	0	0	0	1	0	0	1	0	0	0	0	1		0	0	0	0	0	0	0	0		0
NJS0F	1.62	1.18	3.43	0.53	5/27/2015	f	0		29		24	f	7	5	1	Apr-15	Widowed	0		0	5	3	2	0	0	0	1	0	1	0	0	1	0	0	1	0	1		0	0	0	0	0	0	0	0		0
NBR0L	0.78	0.44	2.08	0.53	05-08-15	f	0		29		24	f	7	7			Widowed	0		4	3	4	2	0	0	0	0	0	1	0	0	0	0	0	0	0	1		0	0	0	0	0	0	0	0		0
MLL0A	0.77	2.19	3.69	0.73	04-09-15	f	0		29		24	f	8	8			Currently married	0		4	2	3	2	0	0	0	0	0	0	0	0	0	0	0	0	0	1		0	0	0	0	0	0	0	0		0
QZC0B	0.51	2.1	3.05	1.25	09-02-15	f	0		28		25	f					Currently married	2	8	0	6	4	3	0	0	0	1	0	1	0	0	0	0	0	0	0	1		0	0	0
QCB0E	1.55	1.46	3.72	0.48	7/24/2015	f	0		28		25	f	5	3	1	Jun-15	Currently married	2	9	0	10	10	6	1	0	0	0	1	1	0	1	1	1	0	1	0	1		1	1	1	1	0	1	1	0		0
MLS0G	1.25	0.82	3.12	0.72	04-08-15	f	0		29		24	f	5	5			Widowed	0		4	5	2	1	0	0	0	0	0	0	0	0	0	0	0	0	0	0		0	0	0	0	0	0	0	0		0
NRW0Y	1.11	1.1	3.56	0.65	6/25/2015	f	0		29		24	f	1	0	0		Widowed	0		0	2	2	1	1	0	0	0	0	0	0		1	1	0	0	0	0		1	0	0	0	0	0	0	0		0
QDA0F	1.04	0.5	2.5	0.48	7/27/2015	f	0		28		25	f	7	5	1	Jul-15	Currently married	1	2	0	6	2	1	0	0	0	1	0	0	0	0	0	0	0	0	0	0		0	0	0	0	0	0	0	0		0
MCR0K	1.13	2.25	3.78	0.57	2/26/2015	f	0		29		24	f	6	5	0	Menopause	Widowed	0		4	2	5	2	0	0	0	0	0	1	0	0	1	0	0	0	0	1		0	0	0	0	0	0	0	0		0
MXG0Q	0.83	1.88	4.82	0.79	3/27/2015	f	0		29		24	f	6	6			Currently married	1	6	0	4	4	2	0	0	0	1	0	0	0	0	0	0	0	1	0	0		0	0	0	0	0	0	0	0		0
PJJ0A	2.4	3.12	4.53	0.57	8/27/2015	f	0		33		32	f	6	3			Widowed	0		0	1	3	2	0	0	0	0	0	0	0	0	0	0	0	0	0	0		0	0	0	0	0	0	0	0		0
NYD0S	1.62	0.76	0.45	1.53	07-07-15	f	0		29		24	f	11	9	0		Currently married	0		4	4	4	3	0	0	0	1	0	1	0	0	1	0	0	0	0	1		0	0	0	0	0	0	0	0		0
PPV0W	1.05	2.26	3.81	0.94	09-10-15	f	0		33		32	f	5	5	0		Widowed	0		0	2	4	3	0	0	0	0	0	0	0	0	1	0	0	0	0	1		0	0	0	0	0	0	0	0		0
NGK0Q	0.96	1.91	3.52	0.58	5/21/2015	f	0		36		31	f	4	4	1	52 015	Widowed	0		0	6	6	2	0	0	0	1	0	1	0	0	1	0	0	1	0	1		0	0	0	0	0	0	0	0		0
MJL0V	1.09	1.87	3.48	0.48	2/23/2015	f	0		29		24	f	4	4			Currently married	0		4	5	5	4	1	0	0	1	1	1	0	1	1	1	0	1	0	1		0	0	0	0	0	1	1	0		0
NTE0K	1.53	1.92	4.55	0.74	06-02-15	f	0		29		24	f	9	9	0		Currently married	2	10	4	5	6	5	0	0	0	0	0	1	0	0	1	0	0	0	0	1		0	0	0	0	0	0	0	0		0
QCW0A	1.48	1.87	4.35	0.61	7/24/2015	f	0		28		25	f	8	8			Currently married	0		4	6	8	6	0	0	0	0	0	1	0	0	1	0	0	0	0	0		0	0	0	0	0	0	0	0		0
MZR0G	0.8	0.53	2.93	0.46	05-06-15	f	0		29		24	f	6	6			Widowed	0		4	2	4	2	1	0	0	1	0	0	0	0	0	0	0	0	0	1		0	0	0	0	0	0	0	0		0
MJJ0S	0.91	4.42	5.59	1.22	2/24/2015	t	0		29		24	f	6	4			Widowed	2	8	0	3	4	2	1	0	0	1	1	1	0	0	1	0	0	1	0	1		1	0	0	0	0	0	1	0		0
MXB0K	1.27	1.22	3.94	0.55	04-02-15	f	0		29		24	f	6	6	1	32 015	Currently married	0		0	8	5	2	0	0	0	1	0	1	0	0	1	0	0	1	0	0		0	0	0	0	0	0	0	0		0
PJB0Q	1.22	2.04	2.78	0.46	8/27/2015	f	0		28		25	f	7	7	0		Widowed	0		4	4	2	1	0	0	0	0	0	0	0	0	0	0	0	0	0	0		0	0	0	0	0	0	0	0		0
NVJ0S	1.36	2.41	0.92	1.88	07-02-15	f	0		29		24	f	10	10			Currently married	0		4	3	3	2	1	0	0	0	1	1	0	0	0	0	0	0	0	1		0	0	0	0	0	0	0	0		0
PRP0V	0.99	2.71	3.48	0.58	09-09-15	f	0		28		25	f	3	3	1	Aug-15	Currently married	0		0	6	8	6	0	0	0	0	0	1	1	1	1	0	0	0	0	1		0	0	0	0	0	0	0	0		0
QYX0T	0.91	1.23	1.9	0.5	8/31/2015	f	0		28		25	f	9	7			Currently married	0		4	6	5	4	0	0	0	0	0	1	0	0	1	0	0	0	0	0		0	0	0	0	0	0	0	0		0
MXH0R	0.94	1.15	3.7	0.98	3/27/2015	f	0		29		24	f	0	0	0		Widowed	0		4	5	4	3	0	0	0	0	0	0	0	0	1	0	0	0	0	1		0	0	0	0	0	0	0	0		0
NRM0P	0.69	1.39	3.08	0.28	6/24/2015	f	0		29		24	f	5	5	0		Currently married	0		0	5	2	2	1	0	0	0	0	0	0	1	0	0	0	0	0	1		0	0	0	0	0	0	0	0		0
PFX0E	0.82	2.87	3.67	1.17	8/21/2015	f	0		28		25	f	6	5	1	Aug-15	Currently married	2	9	4	9	6	5	0	0	0	0	0	0	0	1	1	0	0	0	0	1		0	0	0	0	0	0	0	0		0
QIR0I	1.5	1.8	3.22	0.99	08-05-15	f	0		28		25	f	6	6	1	Aug-15	Currently married	0		4	4	4	3	0	0	0	0	0	1	0	0	1	0	0	1	0	1		0	0	0	0	0	0	0	0		0
NQE0E	2.26	1.61	5.33	1.2	6/22/2015	f	0		29		24	f	3	2			Separated	1	5	4	10	12	6	1	0	0	1	1	1	0	1	1	1	0	1	0	1		1	0	0	0	0	1	1	1		1
NAT0L	0.88	2.76	2.81	1.06	05-08-15	f	0		29		24	f	6	6			Currently married	0		0	12	7	6	0	0	0	0	0	1	0	1	1	0	0	0	0	0		0	0	0	0	0	0	0	0		0
MGF0H	1.32	1.56	3.62	0.58	3/16/2015	t	0		29		24	f	8	8	1		Widowed	0		4	4	4	2	0	0	0	0	0	0	0	0	0	0	0	0	0	1		0	0	0	0	0	0	0	0		0
QBK0L	0.95	1.42	2.9	0.48	7/23/2015	f	0		28		25	f	6	6	1	Jun-15	Currently married	0		4	6	3	2	0	0	0	0	0	1	0	0	1	0	0	0	0	1		0	0	0	0	0	0	0	0		0
MDB0W	0.88	1.65	3.3	0.37	03-02-15	f	0		29		24	f	6	5	0		Widowed	0		4	3	6	4	0	0	0	0	0	1	0	0	1	0	0	0	0	1		0	0	0	0	0	0	0	0		0
NSZ0E	0.94	2.88	3.81	0.43	07-02-15	f	0		29		24	f	5	3	1	Jun-15	Currently married	0		4	4	3	2	1	0	0	0	1	1	0	1	1	0	0	0	0	1		1	0	0	0	0	1	1	1		0
MXT0E	1.28	0.7	3.14	0.51	3/27/2015	f	0		29		24	f	10	10			Widowed	0		4	3	4	3	0	0	0	1	0	0	0	0	0	0	0	0	0	0		0	0	0	0	0	0	0	0		0
QLC0A	0.85	2.58	3.86	0.29	08-05-15	f	0		28		25	f	5	5	1	Aug-15	Currently married	0		0	10	5	2	0	0	0	0	0	0	0	0	1	0	0	0	0	1		0	0	0	0	0	0	0	0		0
NXW0J	0.89	2.52	4.7	0.86	07-07-15	f	0		28		25	f	2	2	1	Jul-15	Currently married	2	7	0	3	6	3	0	0	0	1	0	1	0	0	1	0	0	1	0	1		0	0	0	0	0	0	0	0		0
MIP0W	0.81	1.09	2.84	0.35	3/19/2015	f	0		29		24	f	6	6	1	Jan-15	Currently married	0		4	3	3	2	0	0	0	0	0	0	0	0	0	0	0	0	0	0		0	0	0	0	0	0	0	0		0
PJQ0G	1.23	3.38	3.63	0.45	8/28/2015	f	0		28		25	f	9	6			Currently married	0		0	3	5	3	0	0	0	1	0	1	0	0	1	0	0	0	0	0		0	0	0	0	0	0	0	0		0
MXM0X	1.43	2.1	4.47	0.51	3/27/2015	f	0		29		24	f	7	6			Cohabiting	0		0	6	4	3	0	0	0	1	0	0	0	0	0	0	0	0	0	0		0	0	0	0	0	0	0	0		0
QLR0P	1.25	0.96	2.89	0.42	08-07-15	f	0		28		25	f	5	5	1	Aug-15	Currently married	0		0	5	3	3	0	0	0	0	0	1	0	0	1	0	0	0	0	0		0	0	0	0	0	0	0	0		0
PPZ0B	0.98	1.34	2.79	0.55	09-10-15	f	0		28		25	f	9	9	0		Currently married	1	3	0	7	7	5	0	0	0	0	0	0	0	1	0	0	0	0	0	1		0	0	0	0	0	0	0	0		0
PFL0S	0.89	1.72	3.13	0.52	8/21/2015	f	0		28		25	f	8	6	1	Aug-15	Currently married	0		4	12	8	4	0	0	0	0	0	0	0	0	1	0	0	0	0	1		0	0	0	0	0	0	0	0		0
NDD0C	0.97	0.81	1.95	0.45	4/13/2015	f	0		29		24	f	8	7			Widowed	0		4	2	3	2	0	0	0	0	0	1	0	0	1	0	0	1	0	0		0	0	1	0	0	0	0	0		0
MEP0M	0.63	1.02	2.66	0.42	03-04-15	f	0		30		26	f	7	4	0		Currently married	0		4	5	3	2	0	0	0	0	0	0	0	0	0	0	0	0	0	0		0	0	0	0	0	0	0	0		0
NDP0N	0.88	2.8	3.35	0.97	5/13/2015	f	0		29		24	f	8	8			Widowed	0		4	1	4	1	0	0	0	0	0	1	0	0	0	0	0	0	0	0		0	0	0	0	0	0	0	0		0
MYD0P	1.73	2.21	5.5	1.09	3/27/2015	f	0		29		24	f	6	6	1	Apr-11	Widowed	0		4	4	2	1	0	0	0	0	0	1	0	0	0	0	0	0	0	0		0	0	0	0	0	0	0	0		0
MYF0R	1.12	2.15	5.15	0.87	3/31/2015	f	0		29		24	f	1	1	0		Widowed	0		4	1	2	1	0	0	0	1	0	0	0	0	0	0	0	0	0	0		0	0	0	0	0	0	0	0		0
MFQ0Q	1.13	0.85	2.63	0.35	03-12-15	f	0		29		24	f	3	3	1	Mar-15	Currently married	0		4	4	8	4	0	0	0	0	0	0	0	0	0	0	0	0	1	0		0	0	0	0	0	0	0	0		0
QLQ0N	0.78	1.43	2.39	0.32	08-07-15	f	0		28		25	f	6	5	1	Aug-15	Currently married	0		0	6	3	3	0	0	0	0	0	1	0	0	1	0	0	0	0	1		0	0	0	0	0	0	0	0		0
PPX0Y	0.99	3.67	3.97	0.63	09-10-15	f	0		29		24	f	8	5	1	92 015	Widowed	1	2	0	9	6	5	1	0	0	0	1	1	1	1	1	1	0	1	0	1		0	0	1	0	0	1	1	0		0
NST0Y	0.66	1.27	3.53	0.46	6/26/2015	f	0		36		31	f	5	4			Cohabiting	0		0	6	5	4	1	0	0	1	1	0	0	1	0	1	0	0	0	1		1	0	0	0	0	0	0	0		0
MIM0T	1	1.27	3.25	0.7	3/19/2015	f	0		29		24	f					Currently married	0		4	3	6	3	0	0	0	0	0	1	0	0	1	0	0	0	0	1		0	0	0	0	0	0	0	0		0
NDY0X	1.97	1.78	3.18	0.3	5/14/2015	f	0		29		24	f	9	9			Currently married	0		0	10	6	5	0	0	0	1	0	1	0	0	1	0	0	0	0	1		0	0	0	0	0	0	0	0		0
MVX0D	0.93	2.25	3.64	0.59	05-06-15	f	0		29		24	f	5	5	1	52 015	Widowed	2	7	4	7	5	3	0	0	0	0	0	0	1	0	0	1	0	0	0	0		1	0	0	0	0	0	0	0		0
NFK0N	1.18	1.52	3.94	0.7	5/18/2015	f	0		29		24	f	7	6			Currently married	0		0	5	8	3	0	0	0	1	0	0	0	1	1	0	0	0	0	1		0	0	0	0	0	0	0	0		0
NNY0T	1.06	2.7	4.29	1.2	06-04-15	f	0		29		24	f	7	4	1	52 015	Currently married	0		0	5	2	2	1	0	0	0	1	1	0	1	1	1	0	0	0	1		0	0	0	0	0	0	1	0		0
QID0T	1.18	1.82	3.54	0.65	08-05-15	f	0		28		25	f	8	8			Widowed	0		0	3	3	3	0	0	0	0	0	0	0	0	1	0	0	0	0	0		0	0	0	0	0	0	0	0		0
MYM0A	1.3	1.44	4.1	0.8	3/30/2015	f	0		30		26	f	4	4	1		Currently married	1	1	0	7	5	4	1	0	0	1	0	1	0	0	1	0	0	0	0	1		0	0	0	0	0	0	0	0		0
MYN0B	1.35	1.45	4.18	0.35	3/30/2015	f	0		29		24	f	7	7	0		Currently married	0		0	7	5	4	0	0	0	1	0	1	0	0	1	0	0	0	0	1		0	0	0	0	0	0	0	0		0
QNJ0L	1.02	1.6	3.37	0.59	08-11-15	f	0		33		32	f	9	7		Jul-15	Currently married	0		0	7	7	6	1	0	0	1	1	1	0	0	1	0	0	1	0	1		0	0	0	0	0	0	0	0		0
NKR0G	1.38	2.23	4.22	0.48	5/28/2015	f	0		29		24	f	7	5			Currently married	0		0	4	3	2	0	0	0	1	0	0	0	0	1	0	0	0	0	0		0	0	0	0	0	0	0	0		0
QJT0M	0.87	1.15	2.51	0.81	08-06-15	f	0		28		25	f	9	9	0		Widowed	0		4	4	5	3	0	0	0	1	0	1	0	1	1	0	0	1	0	1		0	0	0	0	0	0	0	0		0
QDF0K	0.76	0.95	2.62	0.65	7/27/2015	f	0		28		25	f					Divorced	1	5	0	0	2	1	0	0	0	0	0	0	0	0	0	0	0	0	0	0		0	0	0	0	0	0	0	0		0
MJH0Q	0.98	1.54	3.46	0.56	3/24/2015	f	0		29		24	f	4	4			Widowed	0		4	13	8	5	0	0	0	1	0	0	0	0	1	0	0	1	0	1		0	0	0	0	0	0	0	0		0
MSM0N	1.46	1.63	4.2	0.8	5/17/2015	f	0		29		24	f	7	5	0		Cohabiting	0		0	7	4	4	0	0	0	0	0	0	0	0	1	0	0	0	0	1		0	0	0	0	0	0	0	0		0
NMS0L	0.7	2.5	3.89	1.21	06-03-15	f	0		29		24	f	7	7			Widowed	0		4	4	7	3	1	0	0	1	0	0	0	0	0	0	0	0	0	1		0	0	0	0	0	0	0	0		0
MXR0C	0.92	1.94	4.32	1.27	3/27/2015	f	0		29		24	f	6	6	1	Jun-12	Widowed	1	2	4	7	4	3	1	0	0	0	0	1	0	0	1	0	0	0	0	1		0	0	0	0	0	0	0	0		0
NYG0W	1.39	1.41	4.03	0.68	07-09-15	f	0		29		24	f	6	6	0		Currently married	0		4	6	6	5	1	0	0	0	1	1	0	1	1	1	0	0	0	1		1	0	0	0	0	1	1	0		0
MEZ0X	1.3	0.87	3.25	0.39	03-05-15	f	0		29		24	f	3	3	0	Jun-10	Widowed	0		4	3	2	1	0	0	0	0	0	0	0	0	1	0	0	0	0	0		0	0	0	0	0	0	0	0		0
PLJ0E	1.37	3.25	4.07	0.7	09-07-15	f	0		28		25	f	6	6	1	Aug-15	Widowed	0		4	4	3	2	0	0	0	0	0	0	0	0	0	0	0	0	0	1		0	0	0	0	0	0	0	0		0
QFA0J	1.51	1.69	3.44	0.41	7/29/2015	f	0		28		25	f	4	4	1	Jul-15	Currently married	0		4	4	4	3	1	0	0	0	0	1	0	1	1	0	0	0	0	1		0	0	0	0	0	1	0	0		0
PIQ0E	1.24	1.63	2.39	0.51	8/25/2015	f	0		28		25	f	10	7	0		Currently married	0		0	5	3	2	0	0	0	0	0	1	0	1	1	0	0	1	0	1		0	0	0	0	0	0	0	0		0
QYP0L	0.94	1.87	2.49	0.58	8/31/2015	f	0		28		25	f	7	6	1	Aug-15	Widowed	0		0	5	4	3	0	0	0	1	0	1	0	0	1	0	0	0	0	1		0	0	0	0	0	0	0	0		0
QKG0C	0.9	1.01	2.19	0.52	08-07-15	f	0		28		25	f	7	7	0		Widowed	2	6	0	6	4	4	0	0	0	0	0	0	0	0	1	0	0	0	0	1		0	0	0	0	0	0	0	0		0
QAV0T	1.23	1.42	3.8	0.66	08-11-15	f	0		28		25	f	4	4			Widowed	0		0	5	5	4	0	0	0	1	0	1	0	0	1	0	0	0	0	1		0	0	0	0	0	0	0	0		0
MWG0N	0.33	0.99	2.75	0.51	05-08-15	f	0		29		24	f	5	5	1	Apr-15	Currently married	0		0	7	1	1	0	0	0	1	0	0	0	0	1	0	0	0	0	1		0	0	0	0	0	0	0	0		0
MBK0C	1.07	2.06	3.32	0.31	2/24/2015	f	0		29		24	f	7	5	0	Menopause	Divorced	0		4	3	3	2	0	0	0	0	0	0	0	0	0	0	0	0	0	0		0	0	0	0	0	0	0	0		0
QFY0I	0.84	1.17	2.21	0.5	7/30/2015	f	0		28		25	f	8	5	1	Jul-15	Widowed	0		0	5	4	3	0	0	0	1	0	0	0	0	1	0	0	0	0	1		0	0	0	0	0	0	0	0		0
MZI0X	0.96	1.14	2.71	0.29	3/26/2015	f	0		29		24	f	4	4	1	Feb-15	Currently married	0		0	4	4	3	0	0	0	1	0	0	0	0	0	0	0	0	0	1		0	0	0	0	0	0	0	0		0
QNS0V	1.33	2.35	4.97	0.74	08-11-15	f	0		28		25	f	6	6	0		Currently married	0		0	6	8	5	0	0	0	0	0	1	0	1	1	0	0	0	0	1		0	0	0	0	0	0	0	0		0
QMJ0J	1.26	0.77	2.13	0.23	08-07-15	f	0		29		24	f	4	4	0		Widowed	0		0	2	2	2	0	0	0	0	0	0	0	0	1	0	0	0	0	1		0	0	0	0	0	0	0	0		0
PMS0P	1.46	1.35	3.15	0.58	09-07-15	f	0		28		25	f					Currently married	0		0	5	4	2	0	0	0	0	0	0	0	0	0	0	0	0	0	0		0	0	0	0	0	0	0	0		0
MZM0C	0.29	1.03	2.63	0.44	05-06-15	f	0		29		24	f	6	6			Currently married	0		4	9	5	4	1	0	0	0	1	1	0	1	1	1	0	1	0	1		1	0	0	0	0	1	0	0		0
QQZ0G	1.3	1.19	2.09	0.41	8/13/2015	f	0		28		25	f	4	4	1	Aug-15	Currently married	0		4	2	2	2	0	0	0	0	0	0	0	0	0	0	0	0	0	1		0	0	0	0	0	0	0	0		0
MAS0H	0.69	1.81	2.83	0.53	2/23/2015	f	0		29		24	f	7	4	0	Menopause	Currently married	0		0	5	2	2	0	0	0	0	0	0	0	0	0	0	0	0	0	0		0	0	0	0	0	0	0	0		0
MEG0E	1.65	1.61	3.78	0.32	03-05-15	f	0		29		24	f	8	6	0		Currently married	0		4	5	2	1	0	0	0	0	0	0	0	0	1	0	0	0	0	1		0	0	0	0	0	0	0	0		0
MWK0S	0.51	0.97	3.02	0.41	05-05-15	f	0		29		24	f	7	6	0		Cohabiting	0		0	3	4	3	1	0	0	1	1	1	0	0	1	0	0	0	0	1		0	0	0	0	0	0	0	0		0
NAM0F	1.4	1.18	3.26	0.78	05-07-15	f	0		29		24	f	6	4			Currently married	0		0	5	3	1	0	0	0	1	0	0	0	0	1	0	0	0	0	0		0	0	0	0	0	0	0	0		0
MTK0N	0.61	0.53	3.02	0.76	4/20/2015	f	0		29		24	f	3	0	1	Apr-15	Cohabiting	0		0	2	3	2	0	0	0	1	0	0	0	0	0	0	0	0	0	0		0	0	0	0	0	0	0	0		0
NXC0P	1.61	1.61	4.21	0.54	07-06-15	f	0		29		24	f	5	2			Widowed	0		0	5	3	3	0	0	0	1	0	1	0	0	1	0	0	0	0	1		0	0	0	0	0	0	0	0		0
MKL0X	1.23	1.05	3.21	0.31	3/26/2015	f	0		29		24	f	3	3	1	Feb-15	Widowed	2	8	0	7	8	7	1	0	0	1	1	1	0	0	1	1	0	1	0	1		0	0	0	0	0	1	1	0		0
NDR0Q	0.84	1.9	2.76	0.55	5/14/2015	f	0		29		24	f	5	5	1	52 015	Currently married	2	8	0	8	5	3	0	0	0	1	0	1	0	0	1	0	0	0	0	0		0	0	0	0	0	0	0	0		0
NYE0T	1.21	1.81	1	1.99	07-07-15	f	0		29		24	f	8	7	0		Currently married	1	3	0	3	5	4	0	0	0	1	0	1	0	0	1	0	0	0	0	1		0	0	0	0	0	0	0	0		0
NDN0M	1.09	1.75	3.02	0.63	5/13/2015	f	0		29		24	f	5	5			Widowed	0		0	3	3	2	0	0	0	1	0	1	0	0	1	0	0	1	0	1		0	0	0	0	0	0	0	0		0
MAQ0F	1.23	2.35	3.75	0.4	2/23/2015	t	0		30		26	f	5	5	0	5	Currently married	0		4	6	5	4	0	0	0	0	0	1	0	1	0	0	0	0	1	0		0	0	0	0	0	0	0	0		0
QJE0X	1.41	1.32	2.93	0.42	08-04-15	f	0		28		25	f	6	5	1	Jul-15	Currently married	0		4	11	4	3	1	0	0	0	1	1	0	1	1	0	0	0	0	1		0	0	0	0	0	1	0	0		0
NDL0K	0.87	2.54	2.64	0.46	5/13/2015	f	0		29		24	f	5	5	1	Apr-15	Currently married	0		4	6	4	2	0	0	0	0	0	1	0	0	1	0	0	1	0	0		0	0	0	0	0	0	0	0		0
MMD0S	1.2	1.56	3.36	0.49	3/19/2015	t	0		29		24	f	5	4	0	Feb-15	Currently married	2	12	4	9	5	4	0	1	0	0	1	1	0	1	1	0	0	0	0	1		1	0	0	0	0	0	0	0		0
NKG0V	1.03	0.81	2.23	0.52	5/28/2015	f	0		29		24	f	8	5			Widowed	0		4	6	5	4	0	0	0	1	0	1	0	0	1	0	0	0	0	1		0	0	0	0	0	0	0	0		0
PGJ0S	0.97	1.75	2.82	0.71	8/21/2015	f	0		28		25	f	10	9	0		Widowed	0		4	4	2	1	0	0	0	0	0	0	0	0	1	0	0	0	0	1		0	0	0	0	0	0	0	0		0
QHW0K	0.96	1.04	2.08	0.36	08-04-15	f	0		28		25	f	6	3	1		Widowed	0		0	4	4	3	0	0	0	1	0	1	0	0	1	0	0	0	0	1		0	0	0	0	0	0	0	0		0
PLE0Y	1.06	1.61	2.37	0.53	09-04-15	f	0		28		25	f	5	5	0		Never married	0		0	7	3	3	0	0	0	0	0	0	0	0	1	0	0	1	0	1		0	0	0	0	0	0	0	0		0
MGG0I	0.89	0.74	2.28	0.38	3/16/2015	f	0		29		24	f	2	2	1	32 015	Currently married	0		4	3	3	2	0	0	0	0	0	0	0	0	0	0	0	0	0	0		0	0	0	0	0	0	0	0		0
NDZ0Y	1.22	2.25	3.32	0.55	5/14/2015	f	0		29		24	f	5	4	1	52 015	Cohabiting	0		1	5	3	2	0	0	0	1	0	1	0	0	1	0	0	0	0	1		0	0	0	0	0	0	0	0		0
MKM0Y	1.3	1.92	3.54	0.4	3/26/2015	f	0		29		24	f	9	7	0		Widowed	0		0	2	4	3	0	0	0	1	0	0	0	0	0	0	0	0	0	0		0	0	0	0	0	0	0	0		0
NYB0Q	0.71	0.49	2.59	0.61	07-09-15	f	0		29		24	f					Currently married	0		0	5	4	3	0	0	0	1	0	1	0	0	1	0	0	0	0	1		0	0	0	0	0	0	0	0		0
MSE0F	0.75	1.73	2.94	0.78	4/20/2015	t	0		29		24	f	5	5	1	32 015	Currently married	1	6	0	10	10	8	1	0	0	1	1	1	0	0	1	0	0	1	0	0		1	0	0	0	0	0	0	0		0
QIN0F	1.65	1.74	3.79	0.57	08-04-15	f	0		33		32	f	4	4			Widowed	0		0	3	2	2	0	0	0	1	0	0	0	0	1	0	0	1	0	0		0	0	0	0	0	0	0	0		0
PHP0B	0.78	1.37	1.99	0.46	8/31/2015	f	0		28		25	f					Currently married	2	9	0	4	3	2	0	0	0	0	0	1	0	1	0	0	0	1	0	1		0	0	0	0	0	0	0	1		0
NPE0C	2.15	1.04	3.84	0.47	6/22/2015	f	0		29		24	f	6	6	1	52 015	Currently married	0		4	5	3	2	0	0	0	0	0	0	0	0	1	0	0	0	0	1		0	0	0	0	0	0	0	0		0
NRP0R	0.43	1.01	2.69	0.48	6/26/2015	f	0		36		31	f	5	5			Widowed	0		0	1	1	1	0	0	0	1	0	1	0	0	1	0	0	0	0	0		0	0	0	0	0	0	0	0		0
MAX0L	0.92	2.77	3.24	0.53	2/23/2015	t	0		29		24	f	9	9	1	Jan-15	Currently married	1	4	0	7	3	2	0	0	0	0	0	1	0	0	0	0	0	0	0	0		0	0	0	0	0	0	0	0		0
QXB0V	1.05	1.38	2.49	0.46	8/19/2015	f	0		28		25	f	6	6	1	Aug-15	Currently married	0		4	7	5	4	0	0	0	0	0	1	0	0	1	0	0	0	0	1		0	0	0	0	0	0	0	0		0
MBY0P	0.77	1.71	2.66	0.31	2/26/2015	f	0		29		24	f	6	5	0	Menopause	Currently married	0		4	2			0	0	0	0	0	1	0	0	1	0	0	0	0	1		0	0	0	0	0	0	0	0		0
MRA0Y	0.86	2.04	4.04	1.08	4/14/2015	f	0		29		24	f	11	8			Currently married	1	3	0	6	6	5	1	0	0	1	1	1	0	1	1	1	0	0	0	0		0	0	0	0	0	0	0	0		0
MBZ0Q	0.93	1.58	2.92	0.43	2/26/2015	f	0		30		26	f	6	5	0		Currently married	1	2	0	4	3	2	0	0	0	0	0	0	0	0	1	0	0	0	0	1		0	0	0	0	0	0	0	0		0
MCA0S	0.87	0.65	2.02	0.34	2/26/2015	f	0		30		26	f	7	6	0	Menopause	Currently married	0		4	7	5	2	0	0	0	0	0	1	0	0	1	0	0	0	0	1		0	0	0	0	0	0	0	0		0
PIE0R	1.07	2.47	3.3	1.01	8/25/2015	f	0		28		25	f	9	5	0		Widowed	0		0	4	4	3	0	0	0	0	0	1	0	0	1	0	0	1	0	1		0	0	0	0	0	0	0	0		0
QIB0R	0.86	1.09	2.14	0.26	08-04-15	f	0		28		25	f	5	5			Currently married	0		4	5	4	3	0	0	0	0	0	1	0	0	1	0	0	0	0	1		0	0	0	0	0	0	0	0		0
NYJ0A	1.02	1.68	0.57	1.78	07-09-15	f	0		36		31	f					Currently married	0		0	7	5	4	0	0	0	1	0	1	0	0	1	0	0	0	0	1		0	0	0	0	0	0	0	0		0
QHR0G	1.18	1.31	2.41	0.44	08-03-15	f	0		28		25	f	10	10			Widowed	0		0	9	6	3	0	0	0	0	0	0	0	0	1	0	0	0	0	1		0	0	0	0	0	0	0	0		0
PPM0N	1.09	1.28	2.48	0.72	09-07-15	f	0		28		25	f	7	7	0		Currently married	0		4	4	5	4	0	0	0	0	0	1	0	0	1	0	0	0	0	1		0	0	0	0	0	0	0	0		0
NRV0X	1.67	1.04	3.66	0.36	6/25/2015	f	0		29		24	f	3	3	0		Currently married	0		0	7	4	3	1	0	0	1	0	0	0	0	1	0	0	0	0	1		0	0	0	0	0	0	0	0		0
QAQ0P	1.09	1.22	2.88	0.64	08-10-15	f	0		28		25	f	7	6	0		Currently married	0		0	4	3	3	0	0	0	0	0	1	0	0	1	0	0	0	0	0		0	0	0	0	0	0	0	0		0
NDI0H	1.22	2	3.16	0.61	5/13/2015	f	0		29		24	f	8	7	1	52 015	Widowed	0		0	10	4	4	0	0	0	1	0	1	0	0	1	0	0	0	0	1		0	0	0	0	0	0	1	0		0
MCH0B	0.86	2.44	3.35	0.55	2/26/2015	f	0		30		26	f	4	4	1	20-2015	Currently married	0		4	6	5	4	0	0	0	0	0	1	0	0	0	0	0	0	0	1		0	0	0	0	0	0	0	0		0
QJZ0S	1.43	1.33	3.28	0.38	08-06-15	f	0		28		25	f	3	3	0		Widowed	0		0	4	3	2	0	0	0	0	0	1	0	0	1	0	0	0	0	1		0	0	0	0	0	0	0	0		0
QRI0R	1.62	2.28	3.42	0.93	8/14/2015	t	0		28		25	f	6	6	0		Divorced	2	9	4	3	8	3	0	0	0	0	0	1	0	0	1	0	0	1	0	1		0	0	0	0	0	0	0	0		0
QMQ0Q	1.26	2.25	5.02	0.45	08-11-15	f	0		28		25	f	6	6	1	Aug-15	Currently married	0		4	3	5	2	0	0	0	0	0	1	0	1	1	0	0	0	0	1		0	0	0	0	0	0	0	0		0
PGE0M	0.97	4.39	4.92	1.8	8/21/2015	f	0		28		25	f	8	7	0		Widowed	1	4	0	11	5	3	0	0	0	0	0	1	0	0	0	0	0	0	0	1		0	0	0	0	0	0	0	0		0
MQI0F	0.91	0.91	2.76	0.49	5/13/2015	f	0		29		24	f	4	4	1	Apr-05	Currently married	1	4	0	6	3	2	0	1	0	1	0	1	0	0	1	0	0	0	0	1		0	0	0	0	0	0	0	0		0
QST0F	1.11	1.93	2.89	0.45	8/18/2015	f	0		28		25	f	5	3			Widowed	1	3	0	6	5	4	0	0	0	0	0	1	0	0	1	0	0	0	0	1		0	0	0	0	0	0	0	0		0
NCN0K	1.61	2.41	3.65	0.43	05-12-15	f	0		29		24	f	7	4			Cohabiting	1	7	0	3	5	4	0	1	0	1	0	1	0	1	1	0	0	0	0	1		0	0	0	0	0	0	0	0		0
QCR0V	1.24	1.76	3.5	0.7	7/27/2015	f	0		28		25	f	5	5			Widowed	0		4	2	4	2	0	0	0	0	0	1	0	0	1	0	0	0	0	0		0	0	0	0	0	0	0	0		0
MCL0F	0.66	2.41	3.22	1.07	2/26/2015	f	0		29		24	f	4	4	0		Currently married	0		4	3	5	3	0	0	0	0	0	1	0	0	0	0	0	0	0	1		0	0	0	0	0	0	0	0		0
MRL0K	1.28	2.16	4.83	0.59	4/16/2015	t	0		29		24	f	5	5			Currently married	2	12	4	8	5	4	1	0	0	0	1	1	0	1	1	1	0	1	0	1		0	1	0	0	0	0	0	0		0
MWP0X	1.27	1.35	4.11	0.61	3/31/2015	f	0		29		24	f	5	5			Widowed	0		4	4	4	3	0	0	0	1	0	0	0	0	1	0	0	0	0	0		0	0	0	0	0	0	0	0		0
MBA0Q	0.59	1.86	2.81	0.64	2/23/2015	t	0		29		24	f	5	3	1		Separated	0		4	1	1	1	0	0	0	0	0	0	0	0	0	0	0	0	0	0		0	0	0	0	0	0	0	0		0
PIZ0M	1.21	2.45	3.13	0.79	8/27/2015	f	0		28		25	f	6	6	0		Currently married	0		4	4	4	3	0	0	0	0	0	0	0	0	1	0	0	0	0	1		0	0	0	0	0	0	0	0		0
QXK0F	0.81	2.41	2.69	0.32	8/20/2015	f	0		29		24	f	4	3	1	Aug-15	Currently married	0		0	5	3	2	1	0	0	0	1	1	0	0	0	0	1	0	1	0		0	0	0	0	0	0	0	0		0
MZQ0F	0.59	0.91	2.58	0.78	05-06-15	f	0		29		24	f	6	6	1	Apr-15	Cohabiting	0		0	5	3	3	0	0	0	1	0	1	0	0	1	0	0	0	0	1		0	0	0	0	0	0	0	0		0
QGV0H	1.22	1.09	2.68	0.24	08-05-15	f	0		28		25	f	7	6	1	Jul-15	Currently married	0		0	7	4	3	0	0	0	1	0	1	0	0	1	0	0	0	0	1		0	0	0	0	0	0	0	0		0
NTW0D	1.55	2.45	0.73	2.02	6/30/2015	f	0		29		24	f	7	5	1	Jun-15	Currently married	1	6	0	5	3	2	0	0	0	1	0	1	0	0	1	0	0	1	0	1		0	0	0	0	0	0	0	0		0
QRD0L	1.5	2.16	3.06	0.67	8/14/2015	f	0		28		25	f	6	4	0		Currently married	0		4	3	5	3	0	0	0	0	0	0	1	1	0	0	0	0	1	0		0	0	0	0	0	0	0	0		0
PIP0D	1.47	2.79	3.87	0.86	8/31/2015	f	0		28		25	f	5	5			Widowed	0		4	7	4	2	0	0	0	0	0	0	0	0	0	0	0	0	0	0		0	0	0	0	0	0	0	0		0
NEM0N	0.84	2.3	2.53	0.48	5/13/2015	f	0		29		24	f	0	0			Currently married	0		0	1	3	2	0	0	0	0	0	0	0	0	0	0	0	0	0	0		0	0	0	0	0	0	0	0		0
QQL0S	1.05	1.29	2.76	0.49	8/13/2015	f	0		28		25	f	7	5	0		Widowed	1	1	0	4	4	3	0	0	0	0	0	1	0	0	0	0	0	0	0	0		0	0	0	0	0	0	0	0		0
MEE0C	0.83	2.45	4.23	1.28	03-05-15	f	0		29		24	f	5	5	1	Jan-13	Widowed	0		2	3	2	2	0	0	0	0	0	1	0	0	0	0	0	0	0	0		0	0	0	0	0	0	0	0		0
NTH0N	1.18	2.94	5.68	1.09	6/29/2015	t	0		36		31	f	2	2	1	Jun-15	Divorced	3	3	1	4	19	3	1	0	0	1	1	1	0	1	1	1	0	1	0	1		1	1	0	0	1	1	1	1		0
MAR0G	0.66	2.04	2.52	0.44	2/23/2015	t	0		29		24	f	7	6	0		Currently married	0		4	5	3	2	0	0	0	0	0	1	0	0	1	0	0	0	0	1		0	0	0	0	0	0	0	0		0
MIK0R	1.39	1.9	4.49	0.53	3/16/2015	f	0		29		24	f	6	6	1	May-09	Currently married	0		4	3	2	1	0	0	0	0	0	0	0	0	0	0	0	0	1	0		0	0	0	0	0	0	0	0		0
PPB0C	0.77	1.29	2.22	1.14	09-07-15	f	0		28		25	f	6	6	0		Currently married	0		4	2	5	4	0	0	0	0	0	1	0	0	1	0	0	0	0	1		0	0	0	0	0	0	0	0		0
NHD0K	1.04	2.48	4.05	0.46	5/19/2015	t	0		29		24	f	3	2	1	52 015	Separated	2	5	0	4	2	2	0	0	0	1	0	1	0	0	0	0	0	1	0	1		0	0	0	0	0	0	0	0		0
NRB0D	1.28	2.44	4.07	0.53	6/24/2015	f	0		29		24	f	8	5			Cohabiting	0		0	8	5	4	0	0	0	1	0	1	1	1	1	1	0	1	0	1		0	0	0	0	0	0	0	0		0
NZC0T	1.1	0.96	3.23	0.54	7/22/2015	f	0		28		25	f	6	6	1	Jul-15	Currently married	1	2	4	7	4	3	0	0	0	0	0	1	0	0	1	0	0	0	0	1		0	0	0	0	0	0	0	0		0
MMR0H	1.67	1.03	3.23	0.26	3/24/2015	f	0		30		26	f	10	10			Currently married	1	3	4	5	6	4	0	0	0	1	0	1	0	0	0	1	0	1	0	1		0	0	0	0	0	0	0	0		0
NPK0I	0.92	2.43	4.43	0.92	6/22/2015	f	0		29		24	f	7	5	0		Widowed	0		0	5	4	3	0	0	0	1	0	1	0	0	1	0	0	1	0	1		0	0	0	0	1	0	0	0		0
QYL0I	0.98	1.44	2.48	0.64	8/25/2015	f	0		28		25	f	6	6	1		Separated	0		4	3	3	3	0	0	0	0	0	0	0	0	1	0	0	0	0	1		0	0	0	0	0	0	0	0		0
QRP0Y	1.26	1.51	2.35	0.36	8/14/2015	f	0		28		25	f	6	5	1	Aug-15	Widowed	0		0	5	3	2	0	0	0	1	0	0	0	0	0	0	0	0	0	0		0	0	0	0	0	0	0	0		0
QRN0X	1.07	2.4	3.25	0.48	8/14/2015	t	0		28		25	f	6	6	1	Jul-15	Divorced	1	1	0	7	3	2	0	0	0	0	0	0	0	0	1	0	0	0	0	1		0	0	0	0	0	0	0	0		0
NIY0I	1.23	1.29	3.38	0.51	6/22/2015	f	0		29		24	f	7	5	1	52 015	Cohabiting	0		0	3	3	2	0	0	0	1	0	1	0	0	1	0	0	0	0	0		0	0	0	0	0	0	0	0		0
MAL0B	0.7	1.87	3.03	0.74	2/23/2015	t	0		29		24	f	4	3	1	Jan-15	Separated	0		4	1	2	2	0	0	0	0	0	0	0	0	0	0	0	0	0	0		0	0	0	0	0	0	0	0		0
QPG0K	1.08	1.18	3.46	0.61	08-12-15	f	0		28		25	f	7	5	0	Jun-15	Currently married	0		4	2	5	4	0	0	0	0	0	1	0	1	1	0	0	0	0	1		0	0	0	0	0	0	0	0		0
MMS0I	0.89	1.21	2.91	0.83	3/24/2015	f	0		29		24	f	5	5			Widowed	0		0	8	5	3	1	0	1	0	0	1	0	0	1	0	0	0	0	1		0	0	0	0	0	0	0	0		0
MJN0X	1.27	1.2	3.03	0.32	3/23/2015	f	0		29		24	f	8	6	0		Currently married	0		0	6	6	4	0	0	1	0	0	0	0	0	1	0	0	0	0	1		0	0	0	0	0	0	0	0		0
MZW0K	1.66	2.52	4.57	0.9	05-07-15	f	0		29		24	f	8	4	0		Currently married	0		0	4	2	1	0	0	0	1	0	0	0	0	1	0	0	0	0	1		0	0	0	0	0	0	0	0		0
NRS0V	1.16	1.69	3.29	0.4	6/29/2015	f	0		28		25	f	5	4	1	Jun-15	Widowed	1	8	0	7	5	4	1	0	0	1	1	1	0	0	1	1	0	1	0	1		1	0	0	0	0	1	1	0		0
NBI0D	1.08	0.73	1.9	0.28	05-11-15	t	0		29		24	f	4	4	1	Apr-15	Currently married	0		0	5	3	1	1	0	0	1	1	1	0	0	1	1	0	0	0	1		1	0	0	0	0	0	1	0		0
QEP0X	1.54	1.64	3.57	0.72	7/29/2015	f	0		28		25	f	5	4	0		Currently married	0		0	6	6	5	0	0	0	1	0	0	0	0	1	0	0	0	0	1		0	0	0	0	0	0	0	0		0
MRE0D	1.04	1.31	4.49	0.4	4/16/2015	f	0		29		24	f	5	5	1	Apr-15	Currently married	1	10	0	5	4	3	0	0	0	1	0	0	0	0	0	0	0	1	0	1		0	0	0	0	0	0	0	0		0
QWI0B	1.54	2.2	3.99	0.47	8/19/2015	f	0		28		25	f	8	8	0		Currently married	0		4	2	5	3	0	0	0	0	0	0	0	0	1	0	0	0	0	1		1	0	0	0	0	0	0	0		0
PRX0D	2.13	2.02	3.79	0.34	09-10-15	f	0		28		25	f					Widowed	0		0	1	4	2	0	0	0	0	0	0	0	0	1	0	0	0	0	0		0	0	0	0	0	0	0	0		0
MWM0V	1.02	2.77	5.27	1.35	05-05-15	f	0		29		24	f	8	7	0		Currently married	0		0	5	6	2	0	0	0	1	0	1	0	0	1	0	0	1	0	0		0	0	0	0	0	0	0	0		0
NSI0M	0.88	1.53	3.56	0.42	6/26/2015	t	0		29		24	f	6	6	0		Widowed	0		4	4	6	3	1	0	0	0	1	0	0	1	1	0	0	0	1	0		0	0	0	0	0	1	0	0		0
NAF0X	1.19	0.82	2.82	0.34	05-07-15	f	0		29		24	f	8	8	1	Apr-15	Widowed	0		4	8	6	4	0	0	0	0	0	0	0	1	1	0	0	1	0	1		0	0	0	0	0	0	0	0		0
QDM0S	1.18	0.87	3.16	0.33	7/28/2015	f	0		28		25	f	6	6			Widowed	0		4	4	5	2	0	0	0	0	0	1	0	0	0	0	0	0	0	1		0	0	0	0	0	0	0	0		0
NRC0E	1.17	1.85	3.77	0.48	6/24/2015	f	0		29		24	f	6	4	0		Currently married	0		0	4	2	1	1	0	0	1	1	0	0	1	1	1	0	0	0	1		1	0	0	0	0	1	1	0		0
NDF0E	1.09	4.12	3.71	1.47	5/13/2015	f	0		29		24	f	6	1			Widowed	0		0	1	3	2	1	0	0	1	0	0	0	1	1	0	0	0	0	1		0	0	0	0	0	0	0	0		0
NCZ0W	1.11	2.73	2.98	0.26	5/13/2015	t	0		29		24	f	7	7			Widowed	0		4	6	3	2	0	0	0	0	0	1	0	0	1	0	0	0	1	0		0	0	0	0	0	0	0	0		0
MBH0Y	1.13	1.53	3.18	0.47	2/24/2015	f	0		30		26	f	7	7	1		Currently married	1	3	4	6	4	4	0	0	0	0	0	1	0	0	1	0	0	0	0	1		0	0	0	0	0	0	0	0		0
NAQ0I	1.64	2.32	4.17	0.56	05-07-15	f	0		29		24	f	7	6			Currently married	0		0	7	5	2	0	0	0	1	0	0	0	1	1	0	0	0	0	1		0	0	0	0	0	0	0	0		0
LZW0H	0.91	1.47	2.68	0.58	2/20/2015	t	0		29		24	f	5	4	0		Currently married	1	3	4	4			0	0	0	0	0	1	0	0	1	0	0	0	0	1		0	0	0	0	0	0	0	0		0
NSV0A	1	1.64	3.3	0.34	6/26/2015	f	0		29		24	f	6	4	1	Jun-15	Currently married	0		4	5	3	3	1	0	0	0	0	0	0	1	1	0	0	1	0	1		0	0	0	0	0	0	0	0		0
PNA0Y	1.04	2.55	3.51	0.51	09-07-15	t	0		28		25	f					Currently married	2	10	0	6	4	3	0	0	0	0	0	1	0	0	1	0	0	1	0	1		0	0	0	0	0	0	0	0		0
NFD0G	1.11	1.44	3.55	0.75	5/18/2015	f	0		29		24	f	7	7			Widowed	0		0	3	6	3	0	0	0	1	0	0	0	0	1	0	0	0	0	1		0	0	0	0	0	0	0	0		0
QCA0D	0.23	1.09	0.98	0.17	7/24/2015	f	0		28		25	f	4	4	1	Jul-15	Currently married	0		0	5	3	2	0	0	0	1	0	0	0	0	1	0	0	0	0	1		0	0	0	0	0	0	0	0		0
NRA0C	0.84	0.97	2.02	0.25	6/24/2015	f	0		29		24	f	5	3	0		Widowed	1	6	0	4	3	2	1	0	0	1	1	1	0	0	1	0	0	1	0	1		1	0	0	0	0	1	1	0		0
QSC0M	1.04	1.59	2.45	0.62	8/14/2015	f	0		28		25	f					Widowed	0		4	2	3	2	0	0	0	0	0	1	0	0	1	0	0	0	0	1		0	0	0	0	0	0	0	0		0
QDW0C	1.23	0.92	2.76	0.28	7/28/2015	f	0		28		25	f	8	6			Widowed	0		0	2	3	2	1	0	0	1	0	0	0	0	1	0	0	0	0	1		0	0	0	0	0	0	0	0		0
NES0T	0.87	2.11	2.56	0.4	5/15/2015	f	0		29		24	f	6	6			Currently married	0		0	7	8	6	0	0	0	1	0	1	0	1	1	0	0	1	0	1		0	0	0	0	0	0	0	0		0
PGL0V	1.69	1.65	3.42	0.47	8/24/2015	f	0		28		25	f	7	4			Widowed	0		0	2	3	2	0	0	0	0	0	0	0	0	0	0	0	0	0	0		0	0	0	0	0	0	0	0		0
MBR0I	0.93	2.21	3.12	0.35	2/24/2015	f	0		29		24	f	7	7	1	Jan-15	Currently married	0		4	4	6	2	0	0	0	0	0	0	0	0	1	0	0	0	0	1		0	0	0	0	0	0	0	0		0
NSQ0V	1.58	1.21	4.14	0.65	6/26/2015	f	0		29		24	f	5	4	1	Jun-15	Currently married	0		0	4	3	2	1	0	0	0	1	1	0	1	1	0	0	0	1	1		1	1	0	0	0	0	1	0		0
NKX0L	1.02	1.4	3.27	0.48	5/28/2015	f	0		29		24	f	7	4			Widowed	0		0	4	5	3	0	0	0	1	0	1	0	0	1	0	0	0	0	1		0	0	0	0	0	0	0	0		0
QQA0G	1.26	1.63	3.62	0.74	08-12-15	f	0		28		25	f	8	8			Widowed	0		0	8	5	3	0	0	0	1	0	1	0	0	1	0	0	0	0	1		0	0	0	0	0	0	0	0		0
MGP0R	1.13	1.38	3.04	0.63	03-03-15	t	0		29		24	f	4	4	1	62 008	Currently married	0		4	8	6	3	0	0	0	0	0	0	0	0	0	0	0	0	0	0		0	0	0	0	0	0	0	0		0
QEI0Q	1.45	2.56	4.1	0.83	7/31/2015	f	0		28		25	f	9	8			Cohabiting	0		0	8	4	4	1	0	0	1	1	1	0	1	1	0	0	0	0	1		1	0	0	0	0	0	0	0		0
NAJ0C	0.49	1.48	3.96	0.6	05-07-15	f	0		29		24	f	6	6	1	52 015	Widowed	0		0	6	3	2	0	0	0	1	0	1	0	0	0	0	0	0	0	0		0	0	0	0	0	0	0	0		0
QMI0I	1.32	1.52	3.36	0.23	08-07-15	f	0		28		25	f	7	7	1	Aug-15	Currently married	1	3	0	3	3	3	0	0	0	0	0	1	0	0	1	0	0	0	0	1		0	0	0	0	0	0	0	0		0
PEW0B	1	3.29	3.59	0.77	8/25/2015	f	0		28		25	f	5	5	0		Currently married	0		0	1	3	2	0	0	0	0	0	1	0	0	1	0	0	0	0	1		0	0	0	0	0	0	0	0		0
PJZ0P	1.17	1.21	2.41	0.69	8/28/2015	f	0		28		25	f					Currently married	1	3	0	6	4	3	0	0	0	1	0	1	0	0	1	0	0	0	0	1		0	0	0	0	0	0	0	0		0
PKA0R	1.41	3.18	3.99	1.31	8/28/2015	f	0		28		25	f	6	6			Widowed	0		0	0	3	1	0	0	0	0	0	0	0	0	1	0	0	0	0	0		0	0	0	0	0	0	0	0		0
PFV0C	1.23	1.75	2.8	0.34	8/21/2015	f	0		28		25	f	3	3	1	Aug-15	Currently married	1	5	4	2	5	3	0	0	0	0	0	1	0	0	1	0	0	0	0	1		0	0	0	0	0	0	0	0		0
PGW0F	0.81	1.75	2.39	0.44	8/24/2015	f	0		33		32	f	5	4			Widowed	0		0	3	2	2	0	0	0	0	0	1	0	0	1	0	0	1	0	1		0	0	0	0	0	0	0	0		0
NEQ0R	0.87	4.18	4.09	1.31	5/15/2015	f	0		29		24	f	7	7			Currently married	0		0	6	6	5	0	0	0	0	0	0	0	1	1	0	0	0	0	1		0	0	0	0	0	0	0	0		0
MQE0B	1.42	1.53	4.02	0.56	4/14/2015	f	0		29		24	f	6	4			Divorced	0		0	4	4	3	0	0	0	1	0	0	0	0	1	0	0	0	0	0		0	0	0	0	0	0	0	0		0
NVI0R	1.71	1.73	3.78	1.78	07-02-15	t	0		29		24	f	3	2	1	Jun-15	Divorced	2	7	0	8	5	4	1	0	0	0	1	1	0	1	1	1	1	1	0	1		1	1	1	0	1	1	1	1		0
MHH0L	1.4	1.54	3.63	0.53	3/16/2015	f	0		29		24	f	5	5	0	Mar-15	Widowed	0		4	4	5	2	0	0	0	0	0	1	0	0	1	0	0	0	0	1		0	0	0	0	0	0	0	0		0
MAB0P	0.87	1.44	2.64	0.51	2/20/2015	t	0		29		24	f	7	7			Currently married	0		4	4	4	3	0	1	0	0	0	1	0	1	1	0	0	0	0	1		0	0	0	0	0	0	0	0		0
NZE0W	0.35	0.68	1.72	0.73	7/22/2015	f	0		28		25	f	5	5			Currently married	0		4	4	5	4	0	0	0	0	0	0	0	0	1	0	0	0	0	0		0	0	0	0	0	0	0	0		0
PIH0V	1.29	2.42	2.97	0.7	8/31/2015	f	0		28		25	f	4	4			Currently married	0		0	2	3	2	0	0	0	0	0	0	0	0	1	0	0	0	0	1		0	0	0	0	0	0	0	0		0
NAW0N	1.34	1.91	3.49	1.02	05-08-15	f	0		29		24	f	9	5	1	Apr-15	Cohabiting	0		0	8	3	2	0	0	0	1	0	1	0	0	1	0	0	0	0	1		0	0	0	0	0	0	0	0		0
NAA0R	0.95	2.26	3.6	0.74	05-07-15	f	0		29		24	f	6	6	1	52 015	Widowed	0		4	9	3	2	0	0	0	0	0	0	0	1	1	0	0	0	0	1		0	0	0	0	0	0	0	0		0
QFB0K	1.41	0.61	2.53	0.48	7/29/2015	f	0		28		25	f	7	7	0		Currently married	0		4	4	5	2	0	0	0	0	0	0	0	1	0	0	0	0	0	1		0	0	0	0	0	0	0	0		0
PSH0P	1.41	2.05	4.4	0.64	09-11-15	f	0		28		25	f	8	8	0		Currently married	0		0	7	6	5	0	0	0	0	0	0	0	0	1	0	0	1	0	1		0	0	0	0	0	0	0	0		0
PRN0T	0.88	2.47	3.38	0.49	09-09-15	f	0		28		25	f	5	5			Widowed	1	2	0	4	4	3	0	0	0	0	0	1	0	1	1	0	0	0	0	1		0	0	0	0	0	0	0	0		0
MYK0X	1.21	1.6	4.32	0.84	3/30/2015	f	0		29		24	f					Widowed	0		4	12			1	0	0	1	0	0	0	0	1	0	0	0	0	0		0	0	0	0	0	0	0	0		0
NDJ0I	1.28	2.67	3.34	1.03	5/13/2015	t	0		29		24	f	2	1	1	52 015	Cohabiting	2	12	0	4	5	4	1	0	0	1	1	1	0	0	1	0	0	1	0	1		0	0	0	0	0	0	0	0		0
PQX0B	1.14	2.03	2.93	0.66	09-09-15	f	1		28		25						Divorced	0		0	6	4	3	0	0	0	0	0	0	0	0	0	0	0	0	0	1		0	0	0	0	0	0	0	0		0
QHN0D	1.29	1.52	2.77	0.58	08-03-15	f	1		28		25						Currently married	0		4	7	4	3	0	1	0	0	0	0	0	0	1	0	0	0	0	1		0	0	0	0	0	0	0	0		0
MEQ0N	1.3	0.98	2.87	0.42	03-04-15	f	1		29		24						Currently married	1	4	4	8	7	5	0	0	0	0	0	1	0	0	1	0	0	1	0	1		0	0	0	0	0	0	0	0		0
NMV0N	0.57	1.69	2.43	0.7	06-03-15	f	1		29		24						Cohabiting	2	10	0	4	4	3	1	0	0	1	1	1	0	1	1	1	0	0	0	1		0	1	0	0	0	1	1	1		0
PQM0Q	0.9	1.43	2.3	0.63	09-11-15	f	1		28		25						Currently married	0		0	6	4	3	0	0	0	0	0	1	0	0	1	0	0	0	0	1		0	0	0	0	0	0	0	0		0
MSC0D	1.97	2.65	5.07	0.5	4/16/2015	f	1		29		24						Cohabiting	1	2	0	7	4	3	0	0	0	1	0	1	0	0	1	0	0	0	0	1		0	0	0	0	0		0	0		0
MIC0I	1.04	1.77	3.66	0.66	3/17/2015	t	1		29		24						Widowed	0		4	7	4	3	0	0	0	0	0	1	0	1	1	0	0	0	0	1		0	0	0	0	0	0	0	0		0
MPM0H	2.17	1.89	5.44	0.61	04-10-15	f	1		29		24						Currently married	0		4	8	7	5	1	0	0	0	1	0	0	1	1	1	0	1	0	1		1	0	0	0	0	0	1	0		0
NIZ0J	1.77	1.13	3.6	0.86	5/27/2015	f	1		29		24						Currently married	1	5	0	6	2	2	0	0	0	1	0	0	0	0	1	0	0	0	0	0		0	0	0	0	0	0	0	0		0
NJR0E	1.58	2.47	4.96	0.42	5/27/2015	f	1		29		24						Currently married	1	1	0	7	3	2	0	0	0	1	0	1	0	0	1	0	0	1	0	1		0	0	0	0	0	0	0	0		0
QSM0Y	1.79	0.98	2.59	1.29	8/14/2015	f	1		28		25						Currently married	0		4	7	4	3	1	0	0	0	1	1	0	0	1	1	0	1	0	0		0	0	0	0	0	0	0	0		0
QPA0E	1.62	1.86	4.47	0.51	08-12-15	f	1		28		25						Currently married	0		4	0	3	1	0	0	0	0	0	1	0	0	1	0	0	0	0	0		0	0	0	0	0	0	0	0		0
MDW0R	1.56	1.08	3.89	0.34	03-12-15	t	1		29		24						Widowed	1	4	3	2	4	2	0	0	0	0	0	1	0	0	1	0	0	0	0	1		0	0	0	0	0	0	0	0		0
NJC0N	0.94	1.09	2.74	0.37	5/26/2015	t	1		29		24						Cohabiting	1	6	0	5	4	2	0	0	0	1	0	0	0	0	1	0	0	0	0	1		0	0	0	0	0	0	0	0		0
MGN0Q	0.79	1.21	2.69	0.67	03-03-15	f	1		29		24						Currently married	1	1	4	7	4	3	0	0	0	0	0	1	0	0	1	0	0	0	0	1		0	0	0	0	0	0	0	0		0
PKF0X	1.24	2.29	3.02	1.07	09-02-15	f	1		28		25						Currently married	1	5	0	8	5	3	0	0	0	1	0	1	0	1	1	0	0	1	0	1		0	0	0	0	0	0	0	0		0
NMI0C	1.06	1.18	2.81	0.43	06-03-15	f	1		29		24						Widowed	0		4	3	3	2	0	0	0	0	0	0	1	0	0	1	0	0	0	1		0	0	0	0	0	0	0	0		0
NTL0S	1.05	2.14	3.43	0.3	6/29/2015	f	1		29		24						Widowed	1	6	0	0	5	1	0	0	0	1	0	1	0	0	1	0	0	0	0	1		0	0	0	0	0	0	0	0		0
QIW0M	1.36	1.34	2.8	0.47	08-04-15	f	1		28		25						Currently married	2	12	0	3	3	2	0	0	0	1	0	0	0	0	1	0	0	1	0	1		0	0	0	0	0	0	0	0		0
MQH0E	1.5	2.15	3.81	1.16	4/14/2015	f	1		29		24						Cohabiting	0		0	5	3	2	0	0	0	1	0	0	0	0	0	0	0	0	0	1		0	0	0	0	0	0	0	0		0
QXJ0E	1.06	1.48	2.49	1.05	8/20/2015	f	1		28		25						Currently married	0		0	4	4	3	0	0	0	0	0	0	0	0	1	0	0	0	0	1		0	0	0	0	0	0	0	0		0
MLC0P	1.75	0.83	3.94	0.91	04-02-15	f	1		29		24						Widowed	0		0	1	4	2	0	0	0	1	0	1	0	0	1	0	0	0	0	1		0	0	0	0	0	0	0	0		0
QYW0S	1.17	4.85	5.26	1.31	8/31/2015	t	1		28		25						Currently married	3	15	2	4	9	3	0	1	0	0	1	1	0	1	1	0	0	0	0	1		0	0	0	0	1	1	0	0		0
QXW0Q	0.82	3.31	3.48	0.52	8/20/2015	t	1		28		25						Currently married	1	5	4	9	5	4	0	1	0	0	1	1	0	1	1	0	0	1	0	1		1	0	0	0	0	0	1	0		0
QFJ0T	2.03	1.21	3.26	0.39	7/30/2015	f	1		28		25						Separated	1	4	0	2	6	3	0	1	0	1	0	1	0	1	1	0	0	0	0	1		0	0	0	0	0	0	0	0		0
QYN0K	0.61	0.93	1.7	0.75	8/31/2015	t	1		28		25						Currently married	0		4	5	4	3	0	0	0	0	0	0	0	0	1	0	0	0	0	1		0	0	0	0	0	0	0	0		0
NSB0F	2.05	1	4.03	0.66	6/25/2015	f	1		28		25						Divorced	0		0	0	1	1	0	0	0	1	0	1	0	0	1	0	0	0	0	0		0	0	0	0	0	0	0	0		0
MGJ0L	1.4	1.04	3.45	0.48	3/16/2015	f	1		29		24						Divorced	0		4	1	2	2	0	0	0	0	0	0	0	0	0	0	0	0	0	0		0	0	0	0	0	0	0	0		0
QDZ0F	1.39	2.08	4.26	0.64	7/28/2015	t	1		28		25						Currently married	0		1	12	7	5	1	1	0	1	1	1	0	1	1	0	0	1	0	1		0	0	0	0	0	0	0	0		0
QKP0K	0.72	1.18	1.87	0.2	08-07-15	f	1		28		25						Currently married	1	4	4	4	4	2	0	0	0	0	0	0	0	0	1	0	0	0	0	0		0	0	0	0	0	0	0	0		0
QDC0H	0.81	1.04	2.3	0.38	7/27/2015	f	1		28		25						Widowed	0		4	8	4	3	1	0	0	0	0	0	0	0	1	0	0	1	0	1		0	0	0	0	0	0	0	0		0
QFP0A	1.36	2.49	3.45	0.69	7/31/2015	t	1		28		25						Currently married	2	10	0	6	5	4	0	0	0	0	0	1	0	0	1	0	0	0	0	0		0	0	0	0	0	0	0	0		0
PKL0E	0.91	2.54	3.1	0.41	09-02-15	f	1		28		25						Currently married	0		0	10	2	1	0	0	0	1	0	1	0	1	1	0	0	0	0	1		0	0	0	0	0	0	0	0		0
QQR0Y	1.16	1.49	3.62	0.58	8/13/2015	f	1		28		25						Currently married	0		0	4	3	2	0	0	0	1	0	0	0	0	0	0	0	1	0	0		0	0	0	0	0	0	0	0		0
NIT0E	1	0.89	2.42	0.49	5/27/2015	f	1		29		24						Currently married	0		4	2	3	2	0	0	0	0	0	0	0	0	0	0	0	0	0	0		0	0	0	0	0	0	0	0		0
QKW0R	0.89	0.83	2.06	0.27	08-07-15	f	1		28		25						Currently married	0		0	5	4	3	0	0	0	1	0	1	0	0	1	0	0	0	0	1		0	0	0	0	0	0	0	0		0
PQA0D	1.47	1.05	2.34	0.36	09-10-15	f	1		28		25						Currently married	0		0	7	5	4	0	0	0	0	0	0	0	0	0	0	0	0	0	1		0	0	0	0	0	0	0	0		0
MNJ0C	1.03	2.87	4.08	0.44	3/26/2015	f	1		98	KANTOSI	98						Currently married	2	7	0	5	5	3	1	0	0	1	1	1	0	1	1	0	0	1	0	1		1	0	0	0	0	0	1	1		0
MKI0T	0.83	1.82	3.1	0.37	3/26/2015	f	1		29		24						Currently married	0		1	8	6	5	0	0	0	1	0	0	0	0	1	0	0	0	0	1		0	0	0	0	0	0	0	0		0
MMK0B	0.99	1.32	2.85	0.54	3/19/2015	f	1		29		24						Currently married	0		0	5	4	2	0	0	0	0	0	1	0	1	0	0	0	0	0	1		0	0	0	0	0	0	0	0		0
MHC0G	1.47	0.66	3.15	0.43	3/17/2015	f	1		29		24						Currently married	0		4	3	5	4	0	0	0	0	0	0	0	0	1	0	0	1	0	1		0	0	0	0	0	0	0	0		0
MFT0T	1.25	2.21	3.81	0.63	3/16/2015	f	1		29		24						Currently married	1	5	4	7	5	4	0	0	0	0	0	0	0	0	0	0	0	0	0	1		0	0	0	0	0	0	0	0		0
QAL0K	1.09	1.17	3.15	0.84	08-10-15	f	1		28		25						Currently married	0		0	1	1	1	0	0	0	0	0	0	0	0	0	0	0	0	0	0		0	0	0	0	0	0	0	0		0
PLA0T	1.08	1.78	3.24	1	09-04-15	f	1		28		25						Currently married	0		4	4	3	2	0	0	0	0	0	0	0	0	1	0	0	0	0	0		0	0	0	0	0	0	0	0		0
MQY0V	0.81	1.59	2.99	0.44	4/16/2015	f	1		29		24						Currently married	0		0	6	7	5	0	0	0	1	0	1	0	0	1	0	0	0	0	1		0	0	0	0	0	0	0	0		0
QYY0V	0.29	0.91	1.29	0.98	8/31/2015	f	1		28		25						Currently married	0		0	11	7	6	0	0	0	0	0	1	0	0	1	0	0	0	0	0		0	0	0	0	0	0	0	0		0
NTN0V	0.81	1.75	3.77	0.83	6/29/2015	f	1		29		24						Currently married	0		0	10	9	8	1	0	0	1	1	1	0	1	1	1	0	1	0	1		1	0	0	0	0	0	1	0		0
MQG0D	0.82	1.1	2.59	0.63	4/13/2015	f	1		29		24						Currently married	0		0	6	8	6	0	0	0	1	0	1	0	0	1	0	0	0	0	1		0	0	0	0	0	0	0	0		0
PNW0V	1.16	2.36	2.98	0.59	09-08-15	f	1		28		25						Currently married	1	2	4	5	9	5	0	0	0	0	0	0	0	0	1	0	0	0	0	1		0	0	0	0	0	0	0	0		0
MGR0T	0.6	2.27	3.08	0.54	03-03-15	f	1		29		24						Currently married	3	13	1	11	8	4	0	1	0	0	1	1	0	1	1	0	0	1	0	1		1	0	0	0	1	1	1	1		0
MJF0N	0.74	1.34	3.18	0.87	3/24/2015	t	1		29		24						Currently married	2	9	0	15	12	7	0	0	0	1	0	1	0	0	1	0	0	1	0	1		0	0	0	0	0	0	0	0		0
NAI0B	1.17	2.13	3.21	0.6	05-07-15	f	1		29		24						Cohabiting	0		0	6	4	3	0	0	0	1	0	1	0	0	1	0	0	0	0	1		0	0	0	0	0	0	0	0		0
QXH0C	2.58	2.9	4.88	0.55	8/20/2015	f	1		28		25						Currently married	0		4	5	7	4	0	0	0	0	0	0	0	0	1	0	0	0	0	1		0	0	0	0	0	0	0	0		0
QMX0X	1.15	2.42	4.57	1.08	08-10-15	f	1		28		25						Divorced	2	9	0	3	3	2	0	0	0	1	0	1	0	0	0	0	0	0	0	1		0	0	0	0	0	0	0	0		0
NKT0I	1.38	3.64	4.38	0.4	5/28/2015	t	1		29		24						Currently married	2	8	4	8	6	5	1	0	0	0	1	1	0	1	1	0	0	0	0	1		1	0	1	0	0	1	1	0		0
QAM0L	1.89	0.97	3.49	0.42	08-10-15	f	1		28		25						Currently married	1	3	0	6	5	4	0	0	0	1	0	1	0	0	1	0	0	1	0	1		0	0	0	0	0		0	0		0
MXQ0B	1.04	1.11	3.69	0.7	3/27/2015	f	1		29		24						Currently married	1	2	0	6	6	4	1	0	0	1	0	1	0	0	1	0	0	0	0	1		0	0	0	0	0	0	0			0
NWW0H	1.21	1.55	3.17	0.45	07-06-15	f	1		29		24						Currently married	0		4	8	5	3	1	0	0	0	1	0	0	1	1	1	0	0	0	1		0	0	0	0	0	0	1	0		0
PGD0L	2.84	1.94	4.91	0.41	8/21/2015	f	1		28		25						Widowed	0		0	5	3	1	0	0	0	0	0	0	0	0	0	0	0	0	0	0		0	0	0	0	0	0	0	0		0
QNT0W	1.18	1.61	3.56	0.67	08-11-15	f	1		28		25						Currently married	0		4	1	6	2	0	0	0	0	0	1	0	0	1	0	0	0	0	0		0	0	0	0	0	0	0	0		0
QNA0C	0.84	1.35	2.8	0.81	08-11-15	f	1		28		25						Currently married	0		4	5	3	2	0	0	0	0	0	0	0	0	1	0	0	0	0	0		0	0	0	0	0	0	0	0		0
MKE0P	0.94	1.84	3.29	0.35	3/26/2015	f	1		29		24						Currently married	1	6	0	6	6	5	0	0	0	1	0	1	0	1	1	0	0	1	1	0		0	0	0	0	0	0	0	0		0
PQY0C	1.16	1.85	3.07	0.38	09-09-15	f	1		28		25						Currently married	0		0	10	9	8	0	0	0	0	0	1	0	1	1	0	0	1	0	1		0	0	0	0	0	0	0	0		0
QMM0M	1.58	0.8	2.27	0.26	08-07-15	f	1		28		25						Currently married	1	2	0	6	3	2	0	0	0	0	0	1	0	0	1	0	0	0	0	1		0	0	0	0	0	0	0	0		0
PQP0S	1.19	1.66	2.69	0.34	09-11-15	f	1		28		25						Currently married	0		0	9	5	4	0	0	0	0	0	1	0	1	1	1	0	1	0	1		1	0	1	1	0	0	0	0		0
MZC0Q	1.1	1.6	4.41	0.88	3/26/2015	f	1		29		24						Divorced	1	7	0	0	2	1	0	0	0	1	0	0	0	0	0	0	0	0	0	0		0	0	0	0	0	0	0	0		0
MPK0F	1	2.6	4.16	1.72	04-09-15	f	1		29		24						Currently married	0		4	6	6	4	0	0	0	0	0	0	0	0	1	0	0	0	0	1		0	0	0	0	0	0	0	0		0
MDP0K	0.74	1.41	2.42	0.64	03-03-15	f	1		29		24						Currently married	0		4	9	5	4	0	0	0	0	0	1	0	0	1	0	0	0	0	1		0	0	0	0	0	0	0	0		0
MIH0N	1.05	0.42	2.09	0.2	3/16/2015	f	1		29		24						Currently married	0		4	2	4	3	0	0	0	0	1	0	0	0	0	0	0	0	0	0		0	0	0	0	0	0	0	0		0
QBC0D	1.27	0.67	2.06	1.3	08-07-15	f	1		28		25						Widowed	0		0	2	3	2	0	0	0	0	0	1	0	0	0	0	0	0	0	1		0	0	0	0	0	0	0	0		0
QCL0P	0.14	0.4	0.68	0.18	7/27/2015	f	1		28		25						Currently married	1	6	0	4	4	2	0	0	0	1	0	0	0	0	1	0	0	1	0	1		0	0	0	0	0	0	0	0		0
MMP0F	1.02	2.84	4.09	0.77	3/24/2015	t	1		29		24						Divorced	3	15	1	0	3	1	1	0	0	1	1	1	0	1	1	1	0	1	0	1		1	1	1	0	1	1	1	0		1
MKV0G	2.19	2.3	5.88	0.63	04-02-15	f	1		29		24						Cohabiting	0		0	7	5	4	0	0	0	1	0	0	0	0	1	0	0	0	0	0		0	0	0	0	0	0	0	0		0
PGX0G	1.58	4.08	4.56	0.59	8/24/2015	f	1		28		25						Currently married	2	7	4	5	5	3	1	0	0	0	1	1	0	1	1	0	0	0	0	1		1	0	0	0	0	1	1	0		0
NYN0E	1.06	1.3	3.54	0.75	07-09-15	f	1		29		24						Currently married	1	2	0	11	6	4	0	0	0	1	0	1	0	1	1	0	0	1	0	1		0	0	0	0	0	0	0	0		0
MMN0E	1.09	1.49	2.87	0.37	3/24/2015	f	1		29		24						Currently married	2	9	1	6	8	4	1	0	0	1	1	1	0	1	1	1	0	0	0	1		1	1	0	0	1	1	1	0		0
NBE0Y	1.53	1.5	3.65	0.92	05-08-15	f	1		29		24						Currently married	0		0	5	7	2	1	0	0	1	1	0	0	0	1	1	0	0	0	1		1	0	0	0	0	0	0	0		0
MWZ0H	1.08	1.57	3.79	0.54	3/31/2015	f	1		29		24						Cohabiting	0		0	6	5	4	0	0	0	1	0	1	0	0	1	0	0	0	1	0		0	0	0	0	0	0	0	0		0
QMB0B	0.94	1.56	2.76	0.52	08-06-15	f	1		28		25						Currently married	2	10	0	7	4	3	0	0	0	0	0	1	0	1	1	0	0	1	0	1		0	0	0	0	0	0	0	0		0
PLB0V	2.11	4.44	5.02	0.39	09-04-15	f	1		28		25						Widowed	3	10	0	3	3	3	0	0	0	0	0	1	0	0	1	0	0	0	0	0		0	0	0	0	0	0	0	0		0
QLF0D	1.4	1.43	2.95	0.53	08-05-15	f	1		28		25						Currently married	0		4	4	2	1	0	0	0	0	0	1	0	0	1	0	0	0	0	1		0	0	0	0	0	0	0	0		0
NWX0I	1.04	4.83	6.3	1.19	06-06-15	t	1		98	AKAN	98						Currently married	3	3	1	4	2	2	1	0	0	0	1	1	0	1	0	0	0	1	0	1		1	1	1	0	1	1	1	1		0
MFX0X	1.09	0.78	2.6	0.4	03-12-15	f	1		29		24						Currently married	0		4	8	8	5	0	0	0	0	0	0	0	0	0	0	0	0	0	0		0	0	0	0	0	0	0	0		0
MJT0D	1.26	1.49	2.9	0.75	3/23/2015	f	1		29		24						Separated	0		0	6	5	4	0	0	0	1	0	0	0	0	0	0	0	0	0	0		0	0	0	0	0	0	0	0		0
PNG0F	0.79	1.46	2.24	0.31	09-10-15	f	1		28		25						Currently married	1	3	0	7	4	2	0	0	0	0	0	0	0	0	1	0	0	0	0	1		0	0	0	0	0	0	0	0		0
MLH0V	1.23	1.84	3.42	0.57	04-10-15	f	1		29		24						Currently married	1	6	0	4	5	4	1	0	0	1	1	1	0	0	1	0	0	0	0	1		0	0	0	1	0	0	0	0		0
QKE0A	1.38	1.47	3.42	0.48	08-07-15	f	1		28		25						Currently married	0		0	4	5	4	0	0	0	1	0	0	0	0	1	0	0	0	0	1		0	0	0	0	0	0	0	0		0
QBQ0R	1.32	1.45	3.02	0.69	7/23/2015	f	1		28		25						Currently married	0		4	8	4	3	0	0	0	0	0	0	0	0	1	0	0	0	0	0		0	0	0	0	0	0	0	0		0
QBA0B	1.43	1.04	2.74	0.65	08-10-15	f	1		28		25						Currently married	2	10	0	4	4	3	0	0	0	0	0	1	0	0	1	0	0	0	0	1		0	0	0	0	0	0	0	0		0
PQV0Y	1.4	2.46	3.18	0.54	09-09-15	f	1		28		25						Separated	0		4	1	4	2	0	0	0	0	0	0		0	1	0	0	0	0	1		0	0	0	0	0	0	0	0		0
MDT0P	0.62	1.18	2.33	0.65	03-03-15	f	1		29		24						Currently married	0		4	4	4	3	0	0	0	0	0	1	0	0	1	0	0	0	0	1		0	0	0	0	0	0	0	0		0
MPX0R	0.48	0.49	1.47	0.31	04-09-15	f	1		29		24						Currently married	0		4	8	8	16	0	0	0	0	0	1	0	0	1	0	0	0	0	1		0	0	0	0	0	0	0	0		0
MFZ0A	1.15	2.66	5.05	0.88	03-12-15	f	1		29		24						Currently married	0		4	10	8	60	1	0	0	0	1	0	0	0	0	0	0	0	0	1		1	0	0	0	0	0	0	0		0
PIR0F	1.45	2.09	2.77	0.37	8/25/2015	f	1		28		25						Currently married	0		0	3	4	3	0	0	0	0	0	1	0	0	1	0	0	0	0	1		0	0	0	0	0	0	0	0		0
QVD0S	1.18	2.5	3.11	0.64	8/19/2015	f	1		28		25						Currently married	0		4	11	7	6	0	0	0	0	0	1	0	0	1	0	0	0	0	1		0	0	0	0	0	0	0	0		0
MTV0Y	1.19	1.46	3.61	0.6	05-04-15	f	1		29		24						Currently married	0		0	7	2	1	0	0	0	0	0	1	0	0	1	0	0	0	0	1		0	0	0	0	0	0	0	0		0
QER0A	1.49	1.08	2.59	0.49	07-03-15	f	1		28		25						Cohabiting	0		0	6	2	2	0	0	0	1	0	1	0	0	1	0	0	0	0	1		0	0	0	0	0	0	0	0		0
QAN0M	1.04	1.14	3.19	0.34	08-10-15	f	1		28		25						Currently married	0		0	2	4	3	0	0	0	1	0	1	0	0	0	0	0	0	0	1		0	0	0	0	0	0	0	0		0
QEE0L	1.51	0.88	3.5	0.45	7/28/2015	f	1		28		25						Widowed	0		4	2	4	2	0	0	0	0	0	1	0	1	1	0	0	0	0	1		0	0	0	0	0	0	0	0		0
NEB0C	0.9	1.05	1.92	0.31	5/14/2015	f	1		29		24						Currently married	2	7	4	6	6	4	0	0	0	0	0	1	0	0	1	0	0	0	0	1		0	0	0	0	0	0	0	0		0
NFT0X	1.22	1.31	3.89	1.1	5/19/2015	f	1		29		24						Cohabiting	0		0	7	4	3	0	0	0	1	0	1	0	0	1	0	0	0	0	1		0	0	0	0	0	0	0	0		0
QXC0W	1.15	3.31	3.18	0.45	8/20/2015	f	1		28		25						Currently married	0		0	9	7	6	0	0	0	0	0	1	0	0	1	0	0	0	0	1		0	0	0	0	0	0	0	0		0
MGB0D	1.62	1.63	3.77	0.63	03-12-15	f	1		29		24						Currently married	2	9	4	4	3	2	0	0	0	0	0	0	0	0	1	0	0	0	0	0		0	0	0	0	0	0	0	0		0
NWF0Q	1.26	2.78	4.68	0.92	6/30/2015	f	1		29		24						Currently married	1	6	0	6	5	3	1	0	0	1	0	1	0	0	1	0	0	0	0	1		0	0	0	0	0	0	0	0		0
QFL0W	1.71	3.35	4.28	0.33	7/31/2015	f	1		28		25						Cohabiting	0		0	5	4	4	1	0	0	1	1	1	0	0	1	0	0	0	0	1		1	0	0	0	0	1	0	0		0
QDY0E	1.25	0.89	3.16	0.79	7/28/2015	f	1		28		25						Currently married	0		0	10	8	6	1	0	0	1	1	1	0	1	1	0	0	0	0	1		0	0	0	0	0	0	0	0		0
QMH0H	1.21	1.67	3.23	0.35	08-07-15	f	1		28		25						Currently married	1	2	0	5	7	4	0	0	0	1	0	1	0	1	1	0	0	0	0	1		0	0	0	0	0	0	0	0		0
MZJ0Y	2.1	0.63	4.21	0.56	3/26/2015	f	1		29		24						Currently married	2	9	4	7	5	3	0	0	0	0	0	0	0	0	1	0	0	0	0	1		0	0	0	0	0	0	0	0		0
MLE0R	1.16	1.74	4.37	0.78	04-02-15	f	1		29		24						Cohabiting	1	6	0	6	8	7	0	0	0	1	0	1	0	1	1	0	0	0	0	1		0	0	0	0	0	0	0	0		0
NWT0F	1.73	3.49	5.6	0.81	07-06-15	f	1		29		24						Currently married	0		4	5	3	2	0	0	0	0	0	1	0	0	1	0	0	0	0	1		0	0	0	0	0	0	0	0		0
QDT0A	0.82	0.93	2.86	0.61	7/28/2015	f	1		28		25						Currently married	0		0	4	5	3	1	0	0	1	0	0	0	0	1	0	0	0	0	0		0	0	0	0	0	0	0	0		0
MGC0E	1.59	1.46	3.76	0.37	03-12-15	f	1		29		24						Currently married	0		4	4	3	4	0	0	0	0	0	1	0	0	1	0	0	0	0	1		0	0	0	0	0	0	0	0		0
PHG0R	0.8	2.58	2.65	0.62	8/24/2015	f	1		28		25						Currently married	0		4	6	4	3	1	0	0	0	0	1	0	0	1	0	0	0	0	1		0	0	0	0	0	0	0	0		0
QNE0G	1.18	1.61	4.19	0.61	08-11-15	t	1		28		25						Currently married	0		4	8	8	5	0	0	0	0	0	1	0	1	1	0	0	0	0	1		0	0	0	0	0	0	0	0		0
PMQ0M	1.01	1.28	2.63	0.56	09-07-15	f	1		28		25						Currently married	1	2	0	6	4	2	0	0	0	0	0	0	0	0	1	0	0	1	0	0		0	0	0	0	0	0	0	0		0
NVV0E	1.34	1.99	4.38	2.22	07-02-15	f	1		29		24						Currently married	0		1	5	4	3	1	0	0	1	1	1	0	0	1	0	0	1	0	1		0	0	0	0	1	0	0	0		1
MAH0W	0.17	0.61	1.03	1.15	2/23/2015	t	1		29		24						Currently married	1	5	4	6	8	3	0	0	0	0	0	1	0	0	0	0	0	0	0	1		0	0	0	0	0	0	0	0		0
MQQ0M	1.35	1	2.86	12	04-10-15	f	1		29		24						Cohabiting	0		0	4	3	2	0	0	0	1	0	1	0	0	0	0	0	0	0	1		0	0	0	0	0	0	0	0		0
MLK0Y	0.94	1.21	3.01	0.44	04-09-15	f	1		29		24						Currently married	0		0	9	10	5	0	0	0	1	0	1	0	0	1	0	0	0	0	1		0	0	0	0	0	0	0	0		0
MHI0M	0.86	1.5	3.19	0.66	6/16/2015	f	1		29		24						Currently married	1	3	0	12	7	4	0	0	0	0	0	1	0	0	0	0	0	0	0	1		0	0	0	0	0	0	0	0		0
PJA0P	0.95	2.6	3.07	0.62	8/27/2015	f	1		28		25						Widowed	0		4	4	4	3	1	0	0	0	1	0	0	1	1	0	0	1	0	1		1	0	0	0	0	1	0	0		0
QZA0Y	1.31	2.59	3.39	0.58	8/28/2015	f	1		28		25						Currently married	1	6	0	8	5	4	0	0	0	0	0	0	0	0	1	0	0	0	0	0		0	0	0	0	0	0	0	0		0
MWD0K	1.39	2.59	3.52	0.88	05-06-15	f	1		29		24						Currently married	1	5	0	4	2	1	1	0	0	1	0	1	0	0	0	0	0	0	0	1		0	0	0	0	0	0	0	0		0
NVT0D	0.83	0.7	2.11	1.86	07-02-15	t	1		29		24						Currently married	2	8	2	2	3	2	0	0	0	1	0	1	0	0	0	0	0	1	0	1		0	0	0	0	0	0	0	0		0
NCB0X	1.36	1.91	2.87	0.34	05-12-15	t	1		29		24						Currently married	2	12	1	4	6	4	0	1	0	1	1	1	0	1	1	0	0	0	0	1		0	0	0	0	1	0	0	1		0
QNL0N	1.26	0.4	4.65	0.75	08-11-15	f	1		28		25						Currently married	1	4	0	6	4	3	1	0	0	1	0	1	0	0	1	0	0	0	0	1		0	0	0	0	0	0	0	0		0
MFH0H	1.45	2.57	4.99	0.56	03-09-15	f	1		29		24						Currently married	0		1	10	12	7	0	0	0	0	0	1	0	1	1	0	0	1	0	1		0	0	0	0	0	0	0	0		0
MRG0F	1.54	1.69	3.81	0.61	4/16/2015	f	1		29		24						Currently married	0		4	2	5	3	0	0	0	1	0	1	0	0	1	0	0	0	0	1		0	0	0	0	0	0	0	0		0
PIL0A	1.18	2.67	2.87	0.53	8/31/2015	f	1		28		25						Currently married	3	14	1	2	3	3	0	1	0	1	0	0	0	0	0	0	0	0	0	1		0	0	0	0	0	0	0	0		0
NTK0R	1.19	1.15	3.34	0.75	07-02-15	f	1		29		24						Currently married	0		0	8	6	4	0	0	0	1	0	1	0	0	1	0	0	0	0	1		0	0	0	0	0	0	0	0		0
PKK0D	0.79	1.67	2.14	0.58	09-02-15	f	1		28		25						Currently married	0		0	5	4	3	0	0	0	1	0	1	0	0	1	0	0	0	0	1		0	0	0	0	0	0	0	0		0
QZH0G	0.28	0.52	0.98	0.26	09-02-15	f	1		28		25						Never married	0		0	0	2	1	0	0	0	0	0	1	0	0	0	0	0	0	0	0		0	0	0	0	0	0	0	0		0
NSW0B	1.4	1.86	3.92	0.37	6/29/2015	f	1		36		31						Currently married	2	5	0	2	3	2	1	0	0	0	1	1	0	1	1	0	0	0	0	1		1	0	0	0	0	0	1	0		0
MAE0S	0.99	1.83	2.74	0.67	2/23/2015	t	1		29		24						Currently married	1	3	0	7	3	3	0	0	0	0	0	1	0	1	1	0	0	0	0	1		0	0	0	0	0	0	0	0		0
MZG0V	1.94	1.15	4.18	0.48	3/31/2015	f	1		29		24						Currently married	1	5	0	4	5	4	0	0	0	1	0	1	0	0	1	0	0	0	0	1		0	0	0	0	0	0	0	0		0
PKY0Q	0.86	1.16	1.81	0.49	09-04-15	f	1		28		25						Currently married	0		4	11	10	8	0	0	0	0	0	0	0	0	0	0	0	0	0	0		0	0	0	0	0	0	0	0		0
MZV0J	1.23	1.98	4.09	0.98	05-07-15	f	1		29		24						Currently married	0		0	8	11	9	0	0	0	1	0	0	0	0	0	0	0	0	0	0		0	0	0	0	0	0	0	0		0
MZT0I	1.24	1.56	3.1	0.35	05-07-15	f	1		29		24						Currently married	0		1	11	14	12	0	0	0	1	0	1	0	0	1	0	0	1	0	1		0	0	0	0	0	0	0	0		0
MCS0L	1.01	1.31	2.33	0.88	2/26/2015	f	1		29		24						Currently married	0		3	8	5	4	0	0	0	0	0	1	0	0	1	0	0	1	0	0		0	0	0	0	0	0	0	0		0
QPM0R	1.42	1.61	4.28	0.64	8/13/2015	f	1		28		25						Currently married	2	10	0	5	7	4	0	0	0	0	0	1	0	0	1	0	0	1	0	1		0	0	0	0	0	0	0	0		0
QYG0D	1.19	2.61	3.35	0.49	8/20/2015	f	1		28		25						Currently married	0		0	7	4	3	0	0	0	0	0	1	0	0	1	0	0	1	0	1		0	0	0	0	0	0	0	0		0
QJR0K	1.11	2.01	3.07	0.37	08-06-15	f	1		28		25						Currently married	1	2	0	6	4	2	0	0	0	1	0	1	0	1	1	0	0	0	0	1		0	0	0	0	0	0	0	0		0
PGA0I	1.1	2.02	2.79	0.43	8/24/2015	f	1		28		25						Currently married	0		4	2	4	2	0	0	0	0	0	1	0	0	1	0	0	0	0	1		0	0	0	0	0	0	0	0		0
QCX0B	0.72	1.19	2.83	0.64	7/24/2015	f	1		28		25						Currently married	0		0	3	3	2	0	0	0	1	0	1	0	0	0	0	0	0	0	0		0	0	0	0	0	0	0	0		0
PKG0Y	0.72	1.6	2.23	0.78	09-02-15	f	1		28		25						Currently married	1	6	0	1	5	3	0	0	0	1	0	1	0	1	1	0	0	0	0	1		0	0	0	0	0	0	0	0		0
QFR0C	2.33	0.94	3.28	0.26	7/30/2015	f	1		28		25						Currently married	0		0	5	7	3	1	0	0	1	0	0	0	0	0	0	0	0	0	0		0	0	0	0	0	0	0	0		0
PHQ0C	0.9	1.99	2.44	0.89	8/31/2015	f	1		28		25						Currently married	2	9	0	9	5	4	0	0	0	1	0	1	0	0	1	0	0	0	0	1		0	0	0	0	0	0	0	0		0
MFG0G	0.72	0.72	2.05	0.37	03-05-15	f	1		29		24						Separated	1	6	4	3	9	3	0	0	0	0	0	1	0	0	1	0	0	0	0	1		0	0	0	0	0	0	0	0		0
PHM0Y	0.81	2.7	2.99	0.63	8/24/2015	f	1		28		25						Currently married	0		0	7	4	2	1	0	0	0	0	1	0	0	1	0	0	0	0	1		0	0	0	0	0	0	0	0		0
PWD0R	1.01	1.56	2.13	0.43	9/14/2015	f	1		28		25						Widowed	0		0	3	4	2	0	0	0	0	0	1	0	0	1	0	0	0	0	0		0	0	0	0	0	0	0	0		0
PFH0N	1.1	1.95	2.77	0.55	8/21/2015	f	1		28		25						Currently married	2	10	0	5	6	6	0	0	0	0	0	0	0	0	0	0	0	0	0	1		0	0	0	0	0	0	0	0		0
MNA0R	1.38	1.78	3.25	0.51	3/24/2015	t	1		29		24						Currently married	3	3	1	5	7	4	1	0	0	1	1	1	0	1	1	1	0	1	0	1		1	0	1	1	1	1	1	0		0
NQK0K	1.17	2.69	4.75	1.04	6/23/2015	f	1		29		24						Cohabiting	0		0	1	3	2	1	0	0	1	1	0	0	0	1	0	0	0	0	1		0	0	0	0	0	1	1	0		0
MYH0T	1.43	1.59	4.42	0.96	3/30/2015	f	1		29		24						Currently married	1	4	1	3	4	2	0	0	0	1	0	1	0	0	1	0	0	0	0	1		0	0	0	0	0	0	0	0		0
MEA0X	0.7	0.89	2.57	0.51	03-09-15	f	1		29		24						Currently married	0		4	4	9	5	0	0	0	0	0	1	0	0	1	0	0	1	1	0		0	0	0	0	0	0	0	0		0
QHC0Q	0.97	2.21	3.12	0.81	08-03-15	f	1		28		25						Currently married	0		0	3	5	3	0	0	0	1	0	0	0	0	1	0	0	0	0	1		0	0	0	0	0	0	0	0		0
QMV0V	0.83	1.39	3.12	0.39	08-11-15	f	1		28		25						Currently married	0		4	6	5	4	1	0	0	0	1	1	0	1	1	0	1	1	0	0		0	0	1	0	0	0	0	0
QIM0E	1.39	1.3	2.89	0.55	08-04-15	f	1		28		25						Currently married	0		0	8	3	3	0	0	0	0	0	1	0	0	1	0	0	1	0	1		0	0	0	0	0	0	0	0		0
PNL0K	0.89	2.64	3.07	0.51	09-10-15	f	1		28		25						Currently married	1	4	0	8	7	4	1	0	0	0	1	0	0	1	1	0	0	1	0	1		1	0	0	0	0	0	0	0		0
NLQ0H	1.34	1.24	3.02	0.48	06-02-15	t	1		29		24						Currently married	2	12	2	7	8	6	0	1	0	0	0	0	0	1	1	0	0	0	0	1		0	0	0	0	0	0	0	0		0
PRG0L	1.52	2.64	3.43	0.47	09-09-15	f	1		28		25						Currently married	0		0	12	7	6	0	0	0	0	0	1	0	0	1	0	0	0	0	1		0	0	0	0	0	0	0	0		0
PSR0A	0.87	1.93	2.56	0.41	09-11-15	f	1		28		25						Currently married	0		0	5	4	3	0	0	0	0	0	1	0	0	1	0	0	0	0	1		0	0	0	0	0	0	0	0		0
QWW0N	1.17	1.07	2.17	1.03	8/19/2015	f	1		28		25						Currently married	0		4	11	6	5	0	0	0	0	0	0	0	0	0	0	0	0	0	1		0	0	0	0	0	0	0	0		0
MJC0K	1.55	1.34	3.47	0.44	3/20/2015	f	1		29		24						Currently married	0		0	6	6	5	1	0	0	1	0	0	0	0	1	0	0	0	0	0		0	0	0	0	0	0	0	0		0
QZB0A	0.98	1.44	3.07	0.31	09-02-15	f	1		28		25						Currently married	0		0	11	4	2	0	0	0	0	0	0	0	0	1	0	0	1	0	0		0	0	0	0	0	0	0	0		0
QCY0C	0.06	0.4	1.07	1.06	7/24/2015	f	1		28		25						Currently married	2	10	1	8	8	7	1	0	0	1	1	1	0	1	1	1	0	1	0	1		1	0	0	0	0	1	1	0		0
NMB0T	1.23	1.08	2.84	0.36	06-02-15	t	1		29		24						Currently married	1	2	0	6	5	4	0	0	0	1	0	1	0	0	1	0	0	0	0	1		0	0	0	0	0	0	0	0		0
MKR0D	1.68	1.28	4.12	0.35	04-02-15	f	1		29		24						Currently married	0		0	5	4	3	0	0	0	1	0	1	0	0	1	0	0	0	0	1		0	0	0	0	0	0	0	0		0
QHS0H	1.26	0.98	2.47	0.52	08-03-15	f	1		28		25						Currently married	1	4	0	6	5	4	0	0	0	1	0	1	0	0	1	0	0	0	0	1		0	0	0	0	0	0	0	0		0
MZK0A	1.54	1.45	4.75	0.66	3/26/2015	f	1		29		24						Currently married	0		0	6	6	3	0	0	0	1	0	1	0	0	1	0	0	0	0	1		0	0	0	0	0	0	0	0		0
MXN0Y	0.58	1.76	4.3	1.01	3/27/2015	f	1		29		24						Widowed	0		0	0	5	1	0	0	0	1	0	0	0	0	0	0	0	0	0	0		0	0	0	0	0	0	0	0		0
PNH0G	0.97	3.23	3.81	0.41	09-10-15	f	1		28		25						Currently married	2	10	1	7	5	4	1	0	0	0	1	1	0	0	1	0	0	1	0	1		1	1	0	0	1	1	1	0		0
MCK0E	0.53	2.27	2.66	0.82	2/26/2015	f	1		29		24						Currently married	1	6	0	5	2	2	0	0	0	0	0	1	0	1	1	0	0	0	0	0		0	0	0	0	0	0	0	0		0
MTB0E	0.99	1.95	2.63	0.36	6/20/2015	f	1		29		24						Divorced	0		0	3	5	4	1	0	0	1	1	1	0	1	1	0	0	0	1	0		0	0	0	0	0	0	0	0		0
PHZ0K	1.62	1.18	2.81	0.38	8/25/2015	f	1		28		25						Currently married	1	5	0	3	3	2	0	0	0	0	0	1	0	0	1	0	0	0	0	1		0	0	0	0	0	0	0	0		0
QCH0K	0.59	0.4	1.05	0.42	7/24/2015	f	1		28		25						Currently married	0		4	4	3	2	0	0	0	0	0	1	0	0	1	0	0	0	0	1		1	0	0	0	0	0	0	0		0
MPF0A	0.87	1.39	2.59	0.38	04-10-15	f	1		98	KANTOSI	98						Cohabiting	1	3	0	4	3	2	0	0	0	1	0	0	0	0	0	0	0	0	0	1		0	0	0	0	0	0	0	0		0
PPT0V	1.71	2.39	3.68	0.55	09-10-15	f	1		28		25						Currently married	0		0	5	5	3	0	0	0	0	0	1	0	0	1	0	0	0	0	1		0	0	0	0	0	0	0	0		0
NPH0F	0.77	3.18	4.94	1.1	6/23/2015	f	1		29		24						Cohabiting	1	4	0	11	9	9	1	0	0	1	1	1	0	1	1	1	0	1	0	1		1	1	1	1	1	1	1	1		0
QWD0V	1.14	1.81	3.19	0.41	8/18/2015	f	1		28		25						Currently married	0		4	4	3	2	0	0	0	0	0	0	0	0	0	0	0	0	0	0		0	0	0	0	0	0	0	0		0
PSD0K	1.18	1.11	2.4	0.43	09-11-15	t	1		28		25						Currently married	3	5	1	10	5	4	1	0	0	0	1	1	0	1	1	1	0	0	0	1		1	1	0	0	1	1	1	1		0
MBS0J	1.21	1.69	2.83	0.6	2/24/2015	f	1		29		24						Currently married	1	6	4	4	3	2	0	0	0	0	0	1	0	0	1	0	0	0	0	1		0	0	0	0	0	0	0	0		0
NYQ0G	1.54	1.33	4.11	0.57	7/22/2015	f	1		28		25						Currently married	0		4	7	12	8	0	0	0	0	0	1	0	0	1	0	0	0	0	1		0	0	0	0	0	0	0	0		0
MCB0T	0.79	2.36	3.01	0.56	2/26/2015	f	1		29		24						Currently married	1	3	4	8	7	6	0	0	0	0	0	1	0	0	1	0	0	0	0	0		0	0	0	0	0	0	0	0		0
PES0X	1.11	1.95	2.86	0.61	8/20/2015	f	1		28		25						Currently married	0		4	6	6	4	0	0	0	0	0	1	0	0	1	0	0	0	0	1		1	0	0	0	0	0	0	0		0
MVW0C	1.28	1.29	3.37	0.81	03-05-15	f	1		29		24						Currently married	1	1	0	8	6	4	0	0	0	1	0	1	0	1	1	0	0	1	0	1		0	0	0	0	0	0	0	0		0
QVW0L	1.86	2.1	4.19	0.74	8/19/2015	f	1		28		25						Currently married	0		0	9	7	6	0	0	0	1	0	0	0	0	1	0	0	0	0	1		0	0	0	0	0	0	0	0		0
MZX0L	0.39	1.47	3.61	0.66	05-07-15	f	1		29		24						Currently married	0		0	10	6	4	0	0	0	1	0	1	0	0	1	0	0	0	0	1		0	0	0	0	0	0	0	0		0
NAV0M	1.3	1.38	4.07	2.32	05-08-15	f	1		29		24						Currently married	1	1	0	5	4	3	0	0	0	1	0	1	0	0	1	0	0	0	0	1		0	0	0	0	0	0	0	0		0
MTZ0D	0.97	1.38	3.33	0.58	05-04-15	f	1		29		24						Cohabiting	0		0	7	6	4	0	0	0	0	0	1	0	0	1	0	0	0	0	1		0	0	0	0	0	0	0	0		0
PHT0F	1.57	2.34	3.48	0.54	8/25/2015	f	1		28		25						Currently married	0		0	7	5	4	0	0	0	0	0	0	0	0	1	0	0	1	0	1		0	0	0	0	0	0	0	0		0
QIS0J	1.04	1.5	2.54	0.78	08-05-15	f	1		28		25						Currently married	0		0	6	4	4	0	0	0	0	0	1	0	0	1	0	0	1	0	1		0	0	0	0	0	0	0	0		0
MIS0A	1.63	1.58	3.28	0.33	3/19/2015	f	1		29		24						Separated	0		4	1	2	2	0	0	0	0	0	0	0	0	0	0	0	0	0	0		0	0	0	0	0	0	0	0		0
QVV0K	1.56	2.01	3.49	0.63	8/19/2015	f	1		28		25						Currently married	0		0	9	3	2	0	0	0	1	0	1	0	0	0	0	0	0	0	0		0	0	0	0	0	0	0	0		0
MVS0Y	1.29	1.9	3.72	0.61	05-05-15	f	1		29		24						Currently married	0		0	10	4	3	0	0	1	0	1	0	1	1	0	0	0	0	1	0		0	0	0	0	0	0	0	0		0
QGR0E	1.4	1.91	3.68	0.66	08-03-15	f	1		28		25						Currently married	0		0	7	2	2	0	0	0	0	0	0	0	0	1	0	0	0	0	1		0	0	0	0	0	0	0	0		0
PRE0J	1.48	3.59	4.07	0.61	09-09-15	f	1		28		25						Currently married	0		4	5	6	5	0	0	0	0	0	0	0	0	1	0	0	1	0	1		0	0	0	0	0	0	0	0		0
NPG0E	1.41	2.52	4.35	0.75	6/23/2015	t	1		29		24						Currently married	2	15	1	5	8	4	1	0	0	1	1	1	1	1	1	1	0	1	0	1		1	1	1	1	1	1	1	1		0
NWE0P	1.4	2.1	4.33	0.74	07-03-15	f	1		28		25						Currently married	0		1	0	1	1	0	0	0	0	0	1	0	0	1	0	0	0	0	1		0	0	0	0	0	0	0	0		0
PNY0X	0.39	1.04	1.46	0.99	09-08-15	f	1		28		25						Currently married	0		4	3	4	3	0	0	0	0	0	0	0	0	1	0	0	1	0	1		0	0	0	0	0	0	0	0		0
MBM0E	0.43	1.74	2.39	0.4	2/24/2015	f	1		29		24						Currently married	1	1	4	3	6	1	0	0	0	0	0	0	0	0	1	0	0	0	1	0		0	0	0	0	0	0	0	0		0
QRM0W	0.88	2.55	2.72	0.36	8/14/2015	f	1		28		25						Currently married	0		4	2	3	2	0	0	0	1	0	0	0	0	1	0	0	0	0	1		0	0	0	0	0	0	0	0		0
NSM0R	1.24	2.51	4.05	0.51	6/26/2015	f	1		29		24						Currently married	0		0	9	6	5	1	0	0	0	1	1	0	1	1	1	1	0	1	0		1	0	0	0	0	1	1	1		1
PPR0S	0.86	2.02	3.14	0.81	09-10-15	f	1		28		25						Currently married	1	5	0	6	4	2	0	0	0	0	0	1	0	0	1	0	0	0	0	1		0	0	0	0	0	0	0	0		0
QJJ0D	1.67	1.06	3.08	0.35	08-06-15	f	1		28		25						Currently married	2	10	2	8	4	3	0	0	0	0	0	0	0	1	1	0	0	0	0	1		0	0	0	0	0	0	0	0		0
MAF0T	0.98	1.17	2.49	0.45	2/23/2015	t	1		29		24						Currently married	0		4	6	4	3	0	0	0	0	0	0	0	0	1	0	0	0	0	0		0	0	0	0	0	0	0	0		0
QGD0P	2.39	2.16	4.49	0.54	7/31/2015	f	1		28		25						Currently married	0		0	10	7	6	0	0	0	1	0	0	0	0	1	0	0	0	0	1		0	0	0	0	0	0	0	0		0
MNY0Q	0.72	1.1	3.17	0.48	04-08-15	f	1		29		24						Currently married	0		0	6	5	3	0	0	0	1	0	1	0	0	1	0	0	0	0	1		0	0	0	0	0	0	0	0		0
PRW0C	0.8	0.96	2.15	0.41	09-10-15	f	1		28		25						Currently married	1	3	0	5	4	3	0	0	0	0	0	1	0	0	0	0	0	0	0	0		0	0	0	0	0	0	0	0		0
MBX0N	1.05	1	2.48	0.35	2/26/2015	t	1		29		24						Currently married	1	3	4	5	2	1	0	0	0	0	0	0	0	0	0	0	0	0	0	1		0	0	0	0	0	0	0	0		0
NWY0J	1.46	2.5	0.75	2.06	07-06-15	t	1		29		24						Currently married	2	10	4	6	4	3	1	0	0	0	1	0	0	0	1	0	0	0	0	1		1	1	0	0	0	1	0	0		0
NCY0V	1.06	3.55	3.76	0.57	5/13/2015	t	1		29		24						Currently married	3	3	1	6	3	2	1	0	0	0	1	1	0	1	1	1	0	1	0	1		0	1	1	1	1	1	1	1		0
QEH0P	1.86	1.07	2.9	0.37	7/31/2015	f	1		28		25						Currently married	0		0	5	6	3	0	0	0	1	0	0	0	0	1	0	0	0	0	1		0	0	0	0	0	0	0	0		0
QNN0Q	1.25	1.83	4.22	1.07	08-11-15	f	1		28		25						Divorced	0		0	2	2	2	0	0	0	1	0	0	0	0	0	0	0	0	0	0		0	0	0	0	0	0	0	0		0
PHW0H	1.39	2.32	3.13	0.47	8/25/2015	f	1		28		25						Currently married	0		0	5	4	3	0	0	0	0	0	0	0	0	0	0	0	0	0	0		0	0	0	0	0	0	0	0		0
NXT0H	0.86	1.01	3.18	0.51	07-07-15	f	1		29		24						Widowed	0		4	12	6	5	0	0	0	0	0	1	0	0	1	0	0	0	0	1		0	0	0	0	0	0	0	0		0
MLV0I	1.07	0.96	2.62	0.59	04-08-15	f	1		29		24						Currently married	0		4	8	5	4	0	0	0	0	0	0	0	0	0	0	0	0	0	1		0	0	0	0	0	0	0	0		0
NDK0J	1.26	2.21	2.72	0.57	5/13/2015	f	1		29		24						Currently married	0		4	4	2	1	0	0	0	0	0	0	0	0	1	0	0	0	0	0		0	0	0	0	0	0	0	0		0
QWQ0I	1.47	1.06	2.4	0.45	8/19/2015	f	1		28		25						Currently married	2	9	4	7	3	3	0	0	0	0	0	0	0	0	0	0	0	0	0	0		0	0	0	0	0	0	0	0		0
PIM0B	1.43	1.02	2.15	0.41	8/31/2015	f	1		28		25						Currently married	0		0	12	6	5	0	0	0	1	0	1	0	0	1	0	0	0	0	1		0	0	0	0	0	0	0	0		0
QWS0K	1.03	4.84	4.84	1	8/19/2015	f	1		28		25						Currently married	2	9	0	6	5	5	0	0	0	0	0	1	0	1	1	0	0	0	0	1		0	0	0	0	0	0	0	0		0
QVB0Q	0.93	3.13	3.56	0.36	8/19/2015	f	1		28		25						Currently married	0		4	9	7	3	0	0	0	0	0	1	0	1	1	0	0	0	1	0		0	0	0	0	0	0	0	0		0
QME0E	0.99	0.99	2.41	0.45	08-07-15	f	1		28		25						Currently married	0		0	1	2	1	0	0	0	1	0	0	0	0	0	0	0	0	0	0		0	0	0	0	0	0	0	0		0
QIP0G	1.61	1.34	3.24	0.22	08-05-15	f	1		28		25						Currently married	1	3	0	4	5	3	0	0	0	1	0	1	0	0	1	0	0	0	0	1		0	0	0	0	0	0	0	0		0
PFZ0G	1.17	1.66	2.71	0.57	8/24/2015	f	1		28		25						Currently married	3	15	1	8	2	2	0	0	0	0	0	0	0	0	1	0	0	0	0	1		0	0	0	0	0	0	0	0		0
QDE0J	1.22	0.89	2.55	0.27	7/27/2015	f	1		28		25						Currently married	1	6	0	8	7	5	0	0	0	1	0	1	0	0	1	0	0	0	0	1		0	0	0	0	0	0	0	0		0
PMI0F	1	1.03	2.27	1.67	09-08-15	t	1		28		25						Currently married	2	9	2	1	3	2	0	0	0	0	0	1	0	0	0	0	0	0	0	0		0	0	0	0		0	0	0		0
MTS0W	1.12	2.14	3.03	0.75	05-04-15	f	1		29		24						Currently married	2	10	0	12	5	4	0	0	0	1	0	1	0	0	1	0	0	0	0	1		0	0	0	0	0	0	0	0		0
MEK0I	1.39	1.45	3.11	0.71	03-04-15	f	1		29		24						Currently married	0		4	4	4	3	0	0	0	0	0	1	0	0	1	0	0	1	0	1		0	0	0	0	0	0	0	0		0
PLV0P	0.79	1.57	2.56	1.57	09-04-15	f	1		28		25						Currently married	0		4	11	6	5	0	0	0	0	0	0	0	0	1	0	0	0	0	1		0	0	0	0	0	0	0	0		0
QJL0F	1.53	0.85	2.77	0.31	08-06-15	f	1		28		25						Currently married	0		0	7	5	4	0	0	0	1	0	1	0	0	1	0	0	1	0	1		0	0	0	0	0	0	0	0		0
QKK0G	1.3	1.05	2.47	0.37	08-07-15	f	1		28		25						Currently married	1	6	0	8	7	5	0	0	0	1	0	1	0	0	1	0	0	0	0	1		0	0	0	0	0	0	0	0		0
NQP0P	1.12	1.82	3.36	0.65	6/23/2015	f	1		29		24						Cohabiting	1	2	0	5	3	3	0	0	0	1	0	1	0	0	1	0	0	0	0	1		0	0	0	0	1	0	0	0		0
MCX0Q	1.6	0.99	2.94	0.43	02-02-15	f	1		29		24						Currently married	1	3	4	7	4	3	0	0	0	0	0	1	0	0	1	0	0	1	0	0		0	0	0	0	0	0	0	0		0
PKW0N	0.6	1.39	2.06	0.47	09-04-15	t	1		28		25						Currently married	2	4	4	1	3	1	1	0	0	0	1	1	0	1	1	0	0	0	0	1		1	0	0	0	0	0	0	0		0
MER0P	1.61	0.4	2.57	0.36	03-04-15	f	1		29		24						Currently married	0		4	7	4	3	0	0	0	0	0	1	0	0	1	0	0	0	0	1		0	0	0	0	0	0	0	0		0
MRF0E	2.02	1.79	4.53	0.35	5/13/2015	f	1		29		24						Currently married	1	4	0	6	7	6	0	1	0	1	0	1	0	0	1	0	0	0	0	1		0	0	0	0	0	0	0	0		0
NVQ0A	1.24	1.18	2.88	0.57	07-02-15	f	1		29		24						Currently married	1	5	0	5	3	2	1	0	0	1	0	1	0	0	1	0	0	0	0	1		0	0	0	0	0	0	0	0		0
NEP0Q	1.03	2.8	3.14	0.57	5/13/2015	f	1		29		24						Divorced	1	4	4	7	4	3	0	0	0	0	0	0	0	0	1	0	0	0	0	1		0	0	0	0	0	0	0	0		0
QMW0W	1.16	2.03	4.23	0.55	08-11-15	f	1		28		25						Currently married	0		0	7	8	6	1	0	0	0	0	1	0	0	1	0	0	0	0	1		0	0	0	0	0	0	0	0		0
QKZ0V	1.4	1.1	2.53	0.22	08-05-15	f	1		28		25						Currently married	0		0	3	4	4	0	0	0	0	0	1	0	0	1	0	0	0	0	1		0	0	0	0	0	0	0	0		0
MBP0G	1.17	1.34	2.57	0.79	2/24/2015	f	1		29		24						Currently married	1	6	0	7	5	5	0	0	0	0	0	1	0	0	1	0	0	0	0	1		0	0	0	0	0	0	0	0		0
MKG0R	1.53	1.71	3.75	0.68	3/26/2015	t	1		29		24						Divorced	2	11	1	3	5	3	1	0	0	0	1	1	0	1	1	1	0	1	0	1		1	0	0	0	0	1	1	0		0
QNH0J	1.04	1.52	3.45	0.99	08-11-15	f	1		28		25						Currently married	0		0	6	4	3	0	0	0	1	0	1	0	0	1	0	0	0	0	1		0	0	0	0	0	0	0	0		0
MXZ0J	2.15	2.51	5.49	0.61	3/27/2015	f	1		29		24						Separated	0		2	1	4	2	0	0	0	0	0	1	0	0	1	0	0	0	0	0		0	0	0	0	0	0	0	0		0
QDB0G	1.43	1.16	4.02	0.64	7/27/2015	f	1		28		25						Currently married	1	2	0	5	4	3	0	0	0	1	0	1	0	0	1	0	0	0	0	1		0	0	0	0	0	0	0	0		0
NKQ0F	1.23	0.91	2.47	0.44	5/28/2015	f	1		29		24						Currently married	1	4	4	7	5	1	0	0	0	0	0	1	0	0	1	0	0	0	0	1		0	0	0	0	0	0	0	0		0
MXI0S	1.83	1.41	4.16	0.41	3/27/2015	f	1		29		24						Divorced	0		0	6	6	3	1	0	0	1	0	1	0	0	1	0	0	0	0	1		0	0	0	0	0	0	0	0		0
QYZ0W	1.19	2.06	2.77	0.73	8/28/2015	f	1		28		25						Currently married	0		0	3	5	2	0	0	0	0	0	1	0	0	1	0	0	0	0	1		0	0	0	0	0	0	0	0		0
MDN0J	1.02	0.75	2.1	0.48	03-03-15	f	1		29		24						Currently married	0		0	7	7	4	0	0	0	0	0	1	0	0	1	0	0	1	0	1		0	0	0	0	0	0	0	0		0
PHV0G	1.33	2.69	3.16	0.49	8/25/2015	f	1		28		25						Currently married	0		0	7	6	3	0	0	0	0	0	1	0	0	1	0	0	0	0	1		0	0	0	0	0	0	0	0		0
MYV0H	1.19	0.73	3.24	0.54	3/30/2015	f	1		29		24						Currently married	0		0	5	3	2	1	0	0	0	0	1	0	0	1	0	0	0	0	1		0	0	0	0	0	0	0	0		0
QLY0W	0.86	0.97	2.32	0.32	08-06-15	f	1		28		25						Currently married	0		0	4	4	3	0	0	0	1	0	0	0	0	1	0	0	0	0	1		0	0	0	0	0	0	0	0		0
QLP0M	0.96	0.48	1.83	0.17	08-06-15	f	1		28		25						Currently married	0		0	6	5	3	0	0	0	1	0	1	0	0	1	0	0	1	0	1		0	0	1	0	0	1	0	0		0
NKV0J	1.34	1.18	3.2	0.32	5/28/2015	f	1		29		24						Currently married	0		0	6	5	4	0	0	0	1	0	1	0	0	1	0	0	0	0	1		0	0	0	0	0	0	0	0		0
PHR0D	0.83	2.43	2.53	0.84	8/31/2015	f	1		28		25						Currently married	0		0	6	6	5	0	0	0	1	0	1	0	0	1	0	0	0	0	1		0	0	0	0	0	0	0	0		0
NHS0B	0.89	1.69	3.48	0.8	5/27/2015	f	1		29		24						Cohabiting	0		0	5	2	2	0	0	0	1	0	1	0	1	1	0	0	0	0	0		0	0	0	0	0	0	0	0		0
MFL0L	1.3	1.66	3.86	0.88	03-12-15	t	1		29		24						Currently married	1	5	4	12	4	2	1	0	0	0	1	1	1	1	1	1	0	1	0	1		0	0	0	0	0	0	1	0		0
QHZ0N	1.21	2.75	3.63	0.54	08-05-15	f	1		28		25						Currently married	0		0	5	3	2	0	0	0	1	0	0	0	0	1	0	0	0	0	0		0	0	0	0	0	0	0	0		0
MHR0W	1.06	1.45	3.22	0.59	3/17/2015	t	1		29		24						Currently married	0		4	5	9	8	0	0	0	0	0	1	0	0	1	0	0	0	1	0		0	0	0	0	0	0	0	0		0
MTM0Q	0.41	2.12	4.35	0.9	05-06-15	f	1		29		24						Currently married	2	7	1	8	5	3	1	0	0	1	1	1	0	1	1	0	0	1	0	1		1	0	0	0	0	1	0	0		0
MXY0I	0.77	1.04	3.29	0.9	3/27/2015	t	1		29		24						Cohabiting	1	6	1	8	8	3	1	0	0	0	0	1	0	1	0	1	0	0	0	1		0	0	0	0	0	0	1	0		0
NBM0H	1.53	5.06	4.81	0.95	05-11-15	t	1		29		24						Currently married	3	3	1	11	8	5	1	0	0	0	1	1	0	1	1	1	0	1	0	1		1	0	0	0	0	0	1	0		0
MVV0B	1.51	2.42	4.03	0.68	05-05-15	t	1		29		24						Currently married	3	3	1	7	8	5	0	0	0	1	0	1	0	1	1	0	0	0	0	1		0	0	0	0	1	0	0	0		1
PGP0Y	2.77	1.77	3.98	0.49	8/24/2015	f	1		28		25						Currently married	0		0	2	3	2	0	0	0	0	1	1	0	0	1	0	0	0	0	1		0	0	0	0	0	0	0	0		0
MWJ0R	0.73	0.83	3.29	0.71	05-06-15	f	1		29		24						Currently married	2	7	4	12	7	6	0	0	0	0	0	1	0	0	1	0	0	0	0	1		0	0	0	0	0	0	0	0		0
QPC0G	1.07	1.08	2.78	0.4	08-12-15	f	1		28		25						Currently married	0		4	5	5	3	0	0	0	0	0	0	0	0	1	0	0	0	0	0		0	0	0	0	0	0	0	0		0
NHM0V	0.83	1.28	2.76	0.62	5/21/2015	f	1		29		24						Divorced	0		0	2	2	2	0	0	0	1	0	0	0	0	0	0	0	0	0	0		0	0	0	0	0	0	0	0		0
MGM0P	1.18	1.43	2.93	0.65	03-03-15	f	1		29		24						Currently married	1	5	4	5	5	3	0	0	0	0	0	1	0	0	1	0	0	0	0	1		0	0	0	0	1	0	0	0		0
MKW0H	0.99	0.81	3.02	0.65	04-02-15	f	1		29		24						Currently married	0		0	6	4	2	0	0	0	1	0	1	0	0	1	0	0	0	1	0		0	0	0	0	0	0	0	0		0
NII0S	0.99	1.59	3.46	0.48	5/26/2015	f	1		29		24						Divorced	0		0	3	4	3	0	0	0	1	0	1	0	0	1	0	0	0	0	1		0	0	0	0	0	0	0	0		0
QML0L	1.21	1.74	2.92	0.28	08-07-15	f	1		28		25						Currently married	0		0	9	7	5	0	1	0	1	1	1	0	1	1	0	0	0	0	1		0	0	0	0	0	0	0	0		0
NCV0R	0.92	1.49	2.51	0.51	05-12-15	f	1		29		24						Currently married	0		4	2	4	3	0	0	0	0	0	1	0	0	1	0	0	0	0	1		0	0	0	0	0	0	0	0		0
QNI0K	1.17	2.26	4.15	0.67	08-11-15	f	1		28		25						Currently married	0		0	7	4	3	0	0	0	1	0	1	0	0	1	0	0	0	0	1		0	0	0	0	0	0	0	0		0
MMY0N	1.79	0.81	2.99	0.25	3/24/2015	f	1		29		24						Widowed	0		0	10	6	4	1	1	1	1	1	1	0	1	1	1	0	1	0	1		1	1	0	0	0	1	0	1		1
PIK0Y	1.38	1.85	2.52	0.52	8/31/2015	f	1		28		25						Separated	1	4	4	2	2	1	0	0	0	0	0	0	0	0	0	0	0	0	0	0		0	0	0	0	0	0	0	0		0
NBD0X	1.53	2.25	2.99	0.65	05-08-15	f	1		29		24						Currently married	0		0	2	4	2	0	0	0	1	0	1	0	0	1	0	0	0	0	1		0	0	0	0	0	0	0	0		0
MAJ0Y	0.67	0.88	2	0.35	2/23/2015	t	1		29		24						Currently married	0		0	4	3	2	0	0	0	0	0	1	0	0	1	0	0	1	0	1		0	0	0	0	0	0	0	0		0
QEC0J	1.32	1.62	4.03	0.83	7/28/2015	f	1		28		25						Currently married	1	1	4	6	4	2	0	0	0	0	0	0	0	0	1	0	0	0	0	1		0	0	0	0	0	0	0	0		0
NEH0I	1.3	2.27	2.75	0.54	5/14/2015	t	1		29		24						Currently married	2	9	0	6	4	2	0	0	0	1	0	1	0	0	1	0	0	0	0	1		0	0	0	0	0	0	0	0		0
MPN0I	1.09	1.41	3.07	0.38	04-09-15	f	1		29		24						Currently married	0		0	8	7	5	0	0	0	1	0	1	0	0	1	0	0	0	0	1		0	0	0	0	0	0	0	0		0
NJZ0L	1.25	0.98	2.65	0.38	5/20/2015	t	1		29		24						Separated	0		0	0			0	0	0	0	0	1	0	0	1	0	0	0	0	1		0	0	0	0	0	0	0	0		0
MMQ0G	1.46	2.9	4.41	1.14	3/24/2015	t	1		29		24						Currently married	3	3	1	4	4	2	1	0	0	1	1	1	1	1	1	1	0	1	0	1		1	1	1	1	1	1	1	1		0
QXT0N	1.47	2.76	3.55	0.56	8/20/2015	f	1		28		25						Currently married	2	10	4	4	6	5	0	0	0	0	0	1	0	0	1	0	0	0	0	0		0	1	0	0	0	0	0	0		0
PRM0S	0.61	0.91	1.93	0.74	09-09-15	f	1		28		25						Widowed	0		0	5	4	3	0	0	0	0	0	0	0	0	1	0	0	0	0	0		0	0	0	0	0	0	0	0		0
MNV0M	1.11	2.62	4.12	0.85	04-08-15	f	1		29		24						Currently married	2	8	4	5	5	4	1	0	0	0	0	1	0	1	1	0	0	0	0	1		0	0	0	0	0	0	0	0		0
MJQ0A	0.8	1.24	2.61	0.7	3/23/2015	f	1		29		24						Currently married	0		4	6	7	5	0	0	0	0	0	0	0	0	1	0	0	0	0	1		0	0	0	0	0	0	0	0		0
PNK0J	1.25	3.08	4.09	0.46	09-10-15	t	1		28		25						Currently married	2	10	0	4	1	1	0	0	0	0	0	1	0	0	1	0	0	0	0	1		0	0	0	0	0	0	0	0		0
PII0W	0.77	1.98	2.2	0.91	8/31/2015	f	1		28		25						Currently married	0		0	1	2	1	0	0	0	0	0	0	0	0	0	0	0	0	0	0		0	0	0	0	0	0	0	0		0
QMD0D	1.01	1.07	2.49	0.36	08-07-15	f	1		28		25						Divorced	0		0	0	1	1	0	0	0	0	0	0	0	0	0	0	0	0	0	0		0	0	0	0	0	0	0	0		0
PSN0W	1	1.52	2.67	0.61	09-11-15	f	1		28		25						Currently married	1	1	0	6	4	2	0	0	0	0	0	0	0	0	1	0	0	0	0	1		0	0	0	0	0	0	0	0		0
NTS0A	1.07	2.32	1.13	2.15	6/30/2015	f	1		98	MOSSI	98						Currently married	0		0	6	4	2	1	0	0	1	1	0	0	1	1	0	0	1	0	1		1	0	0	0	0	1	1	0		1
QNR0T	1.46	5.41	6.61	1.41	08-11-15	f	1		28		25						Divorced	1	2	4	2	3	2	0	0	0	1	0	0	0	0	0	0	0	0	0	0		0	0	0	0	0	0	0	0		0
NEJ0K	1.24	4.99	4.91	0.62	5/15/2015	f	1		29		24						Currently married	2	11	4	7	8	7	0	0	0	0	0	1	0	1	1	0	0	1	0	1		0	0	0	0	0	0	0	0		0
MTC0F	1.29	1.81	3.58	0.58	4/20/2015	f	1		29		24						Currently married	1	6	0	4	4	4	0	0	0	1	0	1	0	0	1	0	0	1	0	1		0	0	0	0	0	0	0	0		0
QSJ0V	2.67	2.16	4.88	0.74	8/19/2015	f	1		28		25						Currently married	1	2	0	6	6	4	1	0	0	1	1	1	0	1	1	0	0	0	0	1		0	0	0	0	0	0	1	0		0
QET0C	0.91	0.42	1.56	0.19	7/30/2015	f	1		28		25						Divorced	0		0	4	4	3	0	0	0	1	0	1	0	0	1	0	0	0	0	1		0	0	0	0	0	0	0	0		0
NZK0D	0.63	0.99	2.27	0.92	7/22/2015	f	1		28		25						Currently married	0		0	12	9	6	0	0	0	1	0	1	0	0	1	0	0	1	0	0		0	0	0	0	0	0	0	0		0
MDK0G	0.91	1.27	2.65	0.34	03-02-15	f	1		29		24						Currently married	1	5	1	6	5	3	0	0	0	0	1	0	0	1	1	0	0	0	0	1		0	0	0	0	0	0	0	0		0
MDL0H	1.08	2.37	3.18	0.43	03-02-15	f	1		29		24						Currently married	0		4	7	4	4	0	0	0	0	0	1	0	0	0	0	0	0	0	1		0	0	0	0	0	0	0	0		0
MJI0R	1.2	2.97	4.3	0.77	3/23/2015	f	1		29		24						Currently married	0		4	2	5	2	0	0	0	0	0	1	0	0	1	0	0	0	0	0		0	0	0	0	0	0	0	0		0
QEF0M	2.45	2.06	4.57	0.97	7/31/2015	f	1		28		25						Currently married	0		0	10	8	5	1	0	0	1	1	1	0	1	1	0	0	1	0	1		1	0	0	0	0	0	0	0		0
QJM0G	1.37	2.13	3.36	0.44	08-06-15	f	1		28		25						Currently married	1	5	0	7	3	2	0	0	0	1	0	1	0	0	0	0	0	0	0	1		0	0	0	0	0	0	0	0		0
PEZ0E	1.02	1.77	2.64	0.63	8/21/2015	f	1		28		25						Currently married	0		0	7	5	3	0	0	0	0	0	1	0	1	1	0	0	0	0	0		0	0	0	0	0	0	0	0		0
NBF0A	1.34	1.71	3.23	0.5	05-08-15	f	1		29		24						Currently married	2	7	0	9	5	4	0	0	0	1	0	1	0	0	1	0	0	0	0	0		0	0	0	0	0	0	0	0		0
MAG0V	1	2.03	3.2	1.51	2/23/2015	t	1		29		24						Currently married	0		4	12	10	8	0	0	0		0	1	0	0	1	0	0	1	0	1		0	0	0	0	0	0	0	0		0
QIL0D	0.71	0.97	1.73	0.3	08-04-15	f	1		28		25						Divorced	1	2	4	0	3	1	0	0	0	0	0	0	0	0	1	0	0	0	0	0		0	0	0	0	0	0	0	0		0
QVC0R	1.82	2.68	3.9	0.51	8/19/2015	f	1		28		25						Currently married	1	4	4	5	4	2	0	0	0	0	0	0	0	0	0	0	0	0	0	0		0	0	0	0	0	0	0	0		0
MWY0G	1.16	1.51	3.52	0.64	3/31/2015	f	1		29		24						Divorced	0		4	5	7	5	0	0	0	1	0	1	0	0	1	0	0	1	0	1		0	0	0	0	0	0	0	0		0
MPC0W	0.47	1.36	3.08	0.6	04-08-15	f	1		29		24						Currently married	0		0	10	9	7	0	0	0	1	0	1	0	0	1	0	0	1	0	1		0	0	0	0	0	0	0	0		0
MFF0F	0.72	1.01	2.27	0.46	03-05-15	f	1		29		24						Currently married	2	14	4	6	6	4	0	1	0	0	1	1	0	1	1	1	0	1	0	1		1	1	1	1	1	1	1	1		0
QPK0P	1.56	1.21	4.07	0.62	8/13/2015	f	1		28		25						Currently married	0		0	9	8	7	0	0	0	0	0	1	0	0	1	0	0	0	0	1		0	0	0	0	0	0	0	0		0
PLH0C	1.56	1.89	3.79	0.9	09-04-15	f	1		28		25						Currently married	1	4	0	5	3	2	0	0	0	0	0	1	0	1	1	0	0	1	0	1		0	0	0	0	0	0	0	0		0
QQI0P	0.94	1.56	2.11	0.47	8/14/2015	f	1		28		25						Currently married	1	1	0	5	2	2	0	0	0	1	0	0	0	0	0	0	0	0	0	1		0	0	0	0	0	0	0	0		0
PNZ0Y	1.41	2.17	3.79	0.4	09-08-15	f	1		28		25						Currently married	0		0	6	5	4	0	0	0	0	1	1	0	0	1	0	0	1	0	1		0	0	0	0	0	0	0	0		0
QPQ0V	0.98	1.3	3.27	0.48	08-12-15	f	1		28		25						Never married	0		0	4	5	4	0	0	0	1	0	0	0	0	1	0	0	0	0	1		0	0	0	0	0	0	0	0		0
QHJ0Y	1.32	2.76	3.97	0.79	08-03-15	f	1		28		25						Currently married	0		0	9	5	3	0	0	0	1	0	1	0	0	1	0	0	0	0	1		0	0	0	0	0	0	0	0		0
MRV0T	1.43	0.66	3.05	0.33	5/17/2015	f	1		29		24						Currently married	0		0	5	6	2	1	0	0	1	1	1	0	1	1	0	0	0	0	1		0	0	0	0	0	0	0	0		0
NML0F	1.18	1.17	2.57	0.25	06-02-15	f	1		29		24						Currently married	0		0	6	2	2	0	0	0	1	0	1	0	0	1	0	0	0	0	1		0	0	0	0	0	0	0	0		0
QIG0X	1.38	1.18	2.76	0.72	08-04-15	f	1		28		25						Currently married	0		4	3	4	2	0	0	0	0	0	1	0	0	1	0	0	0	0	0		0	0	0	0	0	0	0	0		0
PPQ0R	0.71	1.49	2.93	1.01	09-09-15	f	1		28		25						Currently married	0		4	5	4	3	0	0	0	0	0	1	0	0	1	0	0	0	0	1		0	0	0	0	0	0	0	0		0
MKK0W	0.76	1.09	2.1	0.39	3/26/2015	f	1		29		24						Currently married	0		4	4	4	1	1	0	0	0	0	1	0	0	1	0	0	0	0	1		0	0	0	0	0	0	0	0		0
PHD0N	1.03	0.66	1.99	0.56	8/24/2015	f	1		28		25						Currently married	2	7	0	4	4	2	1	0	0	0	1	1	0	0	1	0	0	0	0	1		1	0	0	0	0	0	0	0		0
MVH0M	0.98	1.81	3.55	0.71	05-06-15	f	1		29		24						Currently married	0		1	7	6	4	1	0	0	1	1	1	0	1	1	0	0	1	0	1		1	0	0	0	0	0	0	1		0
NSP0T	1.03	2.21	4.11	0.52	6/26/2015	t	1		36		31						Never married	2	12	0	0	2	1	1	0	0	0	1	1	1	1	1	1	1	1	0	1		1	1	1	1	1	1	1	1		1
MEI0G	0.96	1.2	2.67	0.45	03-04-15	t	1		29		24						Currently married	2	15	0	6	4	3	0	0	0	0	0	1	0	1	1	0	0	1	0	1		0	0	0	0	0	0	0	0		0
QHA0N	1.03	1.16	2.5	0.57	08-03-15	f	1		28		25						Currently married	0		0	3	5	3	0	0	0	1	0	0	0	0	1	0	0	0	0	1		0	0	0	0	0	0	0	0		0
PNR0Q	1.26	2.21	3.2	0.34	09-08-15	f	1		28		25						Currently married	2	9	2	6	5	3	0	0	0	0	0	1	0	0	1	0	0	0	0	0		1	0	0	0	0	0	0	0		0
NVM0W	0.96	1.88	3.51	0.54	07-02-15	f	1		29		24						Currently married	1	5	0	6	4	3	0	0	0	0	0	1	0	0	1	0	0	0	0	1		0	0	0	0	0	0	0	0		0
MFC0C	1.33	0.82	3	0.47	03-05-15	f	1		29		24						Currently married	1	4	4	4	4	2	0	0	0	0	0	1	0	0	0	0	0	0	0	0		0	0	0	0	0	0	0	0		0
MGZ0C	3.59	1.02	6.26	0.38	03-03-15	f	1		29		24						Currently married	1	3	4	7	4	2	0	0	0	0	0	1	0	0	1	0	0	1	0	1		0	0	0	0	0	0	0	0		0
NNL0H	1.04	1.67	3.29	0.44	06-04-15	f	1		29		24						Cohabiting	1	3	0	4	3	2	1	0	0	1	1	1	0	1	1	1	0	0	0	1		1	1	0	0	0	1	1	0		0
QRW0F	1.96	1.6	3.04	0.42	8/14/2015	f	1		28		25						Currently married	1	3	0	6	3	2	0	0	0	1	0	0	0	0	0	0	0	0	0	1		0	0	0	0	0	0	0	0		0
QFT0E	1.33	1.79	3.48	0.64	7/30/2015	f	1		28		25						Widowed	1	1	4	4	4	2	1	1	0	0	0	0	0	0	1	0	0	1	0	1		0	0	0	0	0	0	0	0		0
PWC0Q	1.6	1.49	2.94	0.54	9/14/2015	f	1		28		25						Divorced	2	10	1	6	7	3	0	0	0	0	0	0	0	0	1	0	1	0	0	1		0	1	0	0	0	0	0	0		0
QGQ0D	1.37	1.84	3.21	0.49	08-03-15	f	1		28		25						Currently married	0		0	7	4	3	0	0	0	1	0	1	0	0	1	0	0	0	0	1		0	0	0	0	0	0	0	0		0
MDJ0F	1.07	2.69	3.86	0.43	03-02-15	f	1		29		24						Currently married	0		4	7	5	4	0	0	0	0	0	1	0	0	1	0	0	1	0	1		0	0	0	0	0	0	0	0		0
NDE0D	0.7	1.61	2.48	0.66	5/13/2015	t	1		29		24						Currently married	0		4	5	3	2	0	0	0	0	0	0	0	0	1	0	0	0	0	1		0	0	0	0	0	0	0	0		0
QRA0I	1.18	1.31	2.85	0.5	8/13/2015	f	1		28		25						Divorced	0		4	3	4	2	0	0	0	0	0	1	0	0	0	0	0	0	0	1		0	0	0	0	0	0	0	0		0
QPW0B	1.4	2.12	4.14	0.55	8/13/2015	f	1		28		25						Currently married	0		0	5	5	3	0	0	0	0	0	1	0	0	1	0	0	0	0	1		0	0	0	0	0	0	0	0		0
PPS0T	0.54	0.6	1.7	0.77	09-10-15	f	1		28		25						Currently married	0		0	7	3	2	0	0	0	0	0	1	0	0	1	0	0	0	0	1		0	0	0	0	0	0	0	0		0
NYI0Y	1.23	1.93	3.45	0.93	07-09-15	f	1		29		24						Currently married	0		4	4	4	2	0	0	0	0	0	1	0	0	1	0	0	1	0	1		0	0	0	0	0	0	0	0		0
NMP0I	0.55	1.17	2.99	0.73	06-03-15	t	1		29		24						Currently married	2	10	4	2	1	1	1	0	0	0	1	1	0	1	1	1	0	0	0	1		1	1	0	0	0	1	1	0		0
PQN0R	0.88	2.25	2.54	0.79	09-11-15	f	1		28		25						Never married	0		0	1	3	2	0	0	0	0	0	0	0	0	0	0	0	0	0	0		0	0	0	0	0	0	0	0		0
NNA0V	0.9	2.34	3.18	0.38	06-03-15	f	1		29		24						Cohabiting	0		0	11	9	7	1	0	0	1	0	1	0	1	1	0	0	1	0	1		0	0	0	0	0	0	1	0		0
MNI0B	0.88	3.11	5.09	1.13	3/26/2015	t	1		29		24						Currently married	2	10	0	11			1	0	0	1	1	0	0	0	0	1	0	0	0	1		0	0	0	0	0	0	0	0		0
MXJ0T	0.89	0.89	3.04	0.56	3/27/2015	f	1		29		24						Separated	0		4	3	4	2	1	0	0	0	1	0	0	0	1	0	0	0	0	1		1	1	0	0	0	1	1	0		0
PVN0B	1.22	1.27	2.25	0.79	09-11-15	f	1		28		25						Divorced	0		0	0	3	1	0	0	0	0	0	0	0	0	0	0	0	0	0	0		0	0	0	0	0	0	0	0		0
QKB0W	1.22	1.08	2.67	0.43	08-07-15	f	1		28		25						Widowed	0		0	2	4	3	0	0	0	0	0	1	0	0	1	0	0	0	0	1		0	0	0	0	0	0	0	0		0
PVL0Y	2.15	0.6	2.97	0.44	9/14/2015	f	1		28		25						Currently married	0		0	4	4	3	0	0	0	0	0	1	0	0	1	0	0	0	0	0		0	0	0	0	0	0	0	0		0
PVK0X	0.81	1.06	1.93	1.26	9/14/2015	f	1		28		25						Currently married	0		0	6	4	4	0	0	0	0	0	1	0	1	1	0	0	0	0	1		0	0	0	0	0	0	0	0		0
NGI0N	0.83	2.37	4.47	1.42	5/21/2015	f	1		29		24						Currently married	1	4	4	10	5	3	0	0	0	0	0	1	0	0	1	0	0	0	0	1		0	0	0	0	0	0	0	0		0
NEI0J	0.61	1.43	1.75	0.31	5/15/2015	f	1		29		24						Cohabiting	0		0	5	5	4	1	0	0	1	0	1	0	0	1	0	0	0	0	0		0	0	0	0	0	0	0	0		0
PVG0S	0.98	2.35	3.23	0.93	9/14/2015	f	1		28		25						Currently married	0		0	4	4	3	0	0	0	0	0	1	0	0	1	0	0	0	0	1		0	0	0	0	0	0	0	0		0
NJH0T	0.94	0.99	2.9	0.75	5/26/2015	f	1		29		24						Currently married	0		4	6	4	3	0	0	0	0	0	1	0	0	1	0	0	0	0	1		0	0	0	0	0	0	0	0		0
MYW0I	2.42	1.21	4.98	0.73	3/31/2015	f	1		29		24						Cohabiting	0		0	3	3	2	0	0	0	1	0	1	0	0	0	0	0	0	0	1		0	0	0	0	0	0	0	0		0
PMP0L	1.11	1.24	1.97	0.47	09-07-15	f	1		28		25						Widowed	0		4	4	5	4	0	0	0	0	0	1	0	1	1	0	0	1	0	1		0	0	0	0	0	0	0	0		0
MGV0X	0.72	1.29	2.84	0.57	03-03-15	f	1		29		24						Currently married	0		4	2	2	1	0	0	0	0	0	0	0	0	0	0	0	0	0	0		0	0	0	0	0	0	0	0		0
PET0Y	1.12	1.42	2.58	0.56	8/25/2015	f	1		28		25						Currently married	0		0	10	10	4	0	0	0	0	0	1	0	1	1		0	1	0	1		0	0	0	0	0	0	0	0		0
PPI0J	0.89	2.36	2.32	0.57	09-08-15	f	1		28		25						Currently married	1	2	0	3	2	2	0	0	0	0	0	1	0	0	1	0	0	0	0	0		0	0	0	0	0	0	0	0		0
PGB0J	1.42	1.47	3.59	0.61	8/25/2015	f	1		28		25						Currently married	0		0	8	4	3	0	0	0	0	0	0	0	0	0	0	0	0	0	0		0	0	0	0	0	0	0	0		0
PLQ0K	1.43	2.07	2.81	0.9	09-04-15	f	1		28		25						Currently married	0		0	10	6	4	1	0	0	0	0	0	0	0	1	0	0	0	0	0		0	0	0	0	0	0	0	0		0
PGY0H	2.31	1.29	4.33	0.61	8/24/2015	f	1		28		25						Currently married	2	12	0	4	3	2	1	0	0	0	1	1	0	1	1	1	0	0	0	1		1	0	0	0	0	0	0	0		0
MDY0T	1.04	1.04	2.64	0.41	03-04-15	f	1		29		24						Currently married	0		4	4	4	3	0	0	0	0	0	1	0	0	1	0	0	0	0	0		0	0	0	0	0	0	0	0		0
PST0C	1.41	1.92	3.57	0.45	9/14/2015	f	1		28		25						Currently married	0		0	4	7	7	0	0	0	0	0	1	0	0	1	0	0	0	0	1		0	0	0	0	0	0	0	0		0
MGT0W	0.64	2.5	3.18	0.63	03-03-15	f	1		29		24						Currently married	0		4	9	6	4	0	0	0	0	0	1	0	1	1	0	0	0	0	1		0	0	0	0	0	0	0	0		0
NRX0A	0.88	0.94	3.18	0.62	6/25/2015	f	1		28		25						Divorced	1	6	0	4	4	4	0	0	0	1	0	1	0	0	1	0	0	1	0	1		0	0	0	0	0	0	0	0		0
PQW0A	0.87	1.9	2.7	0.45	09-09-15	f	1		28		25						Currently married	0		0	4	4	2	0	0	0	0	0	0	0	0	1	0	0	0	0	1		0	0	0	0	0	0	0	0		0
MCM0G	0.54	1.08	2	0.37	2/26/2015	f	1		29		24						Currently married	0		4	5	2	1	0	0	0	0		1	0	0	1	0	0	0	0	1		0	0	0	0	0	0	0	0		0
NXP0D	1.15	1.41	0.93	1.43	07-07-15	f	1		29		24						Currently married	0		4	7	4	3	1	0	0	0	0	0	0	0	1	0	0	0	0	1		0	0	0	0	0	0	0	0		0
QWC0T	1.17	1.64	2.5	0.47	8/18/2015	f	1		28		25						Currently married	0		4	4	7	6	0	0	0	0	0	0	0	0	1	0	0	0	0	1		0	0	0	0	0	0	0	0		0
PHX0I	1.23	1.14	2.53	0.6	8/25/2015	f	1		28		25						Currently married	0		0	5	3	3	0	0	0	0	0	0	0	0	0	0	0	0	0	0		0	0	0	0	0	0	0	0		0
NNF0B	1.5	1.25	3.99	0.69	06-09-15	f	1		36		31						Currently married	0		4	4	2	1	1	0	0	0	1	0	0	1	1	0	0	0	0	1		1	0	0	0	0	0	1	0		0
PSF0M	1.05	2.88	3.5	0.79	09-11-15	f	1		28		25						Currently married	1	4	4	5	5	2	1	0	0	0	0	0	0	0	1	0	0	0	0	1		0	0	0	0	0	0	0	0		0
QAT0S	1.81	1.28	4.1	0.66	08-11-15	f	1		28		25						Currently married	1	5	4	5	3	2	0	0	0	0	0	0	0	0	0	0	0	0	0	1		0	0	0	0	0	0	0	0		0
NLV0L	1.02	0.53	1.91	0.33	06-02-15	f	1		29		24						Cohabiting	0		0	5	6	5	0	0	0	1	0	1	0	0	1	0	0	0	0	1		0	0	0	0	0	0	0	0		0
NSK0P	1.43	2.91	5.18	1.13	6/26/2015	f	1		98	MOSSI	98						Currently married	0		4	9	5	4	1	0	0	0	1	1	1	1	1	1	0	0	0	1		0	1	0	0	0	1	1	0		0
QGZ0L	2.02	0.65	2.4	0.32	08-03-15	f	1		28		25						Currently married	0		0	7	5	2	0	0	0	1	0	0	0	0	1	0	0	0	0	1		0	0	0	0	0	0	0	0		0
NGD0I	1.99	1.4	4.32	0.44	5/21/2015	f	1		29		24						Currently married	0		0	6	4	2	0	0	0	1	0	1	0	0	1	0	0	0	0	1		0	0	0	0	0	0	0	0		0
MZP0E	0.5	0.56	2.86	0.95	05-06-15	f	1		29		24						Currently married	0		0	10	6	5	0	0	0	1	0	1	0	0	1	0	0	0	0	0		0	0	0	0	0	0	0	0		0
NXS0G	1.31	1.17	3.03	1.46	07-07-15	f	1		29		24						Divorced	0		4	3	3	2	0	0	0	0	0	0	0	0	1	0	0	0	0	1		0	0	0	0	0	0	0	0		0
PRT0A	0.71	2.59	2.94	0.48	09-10-15	f	1		28		25						Currently married	0		0	5	7	3	0	0	0	0	0	0	0	0	0	0	0	0	0	0		0	0	0	0	0	0	0	0		0
MGL0N	1.1	1.54	3.21	0.4	03-03-15	f	1		29		24						Separated	1	6	4	6	8	7	0	0	0	0	0	1	0	0	1	0	0	0	0	0		0	0	0	0	0	0	0	0		0
MPT0N	0.9	1.6	3.49	0.48	04-09-15	f	1		29		24						Currently married	0		4	8	3	2	1	0	0	0	0	1	0	0	1	0	0	0	0	1		0	0	0	0	0	0	0	0		0
PRQ0W	1.87	3.46	4.82	0.64	09-09-15	f	1		28		25						Divorced	0		0	3	4	2	1	0	0	0	1	1	0	1	1	0	0	1	0	1		1	0	0	0	0	0	0	0		0
NFV0Y	1.48	0.94	3	0.47	5/19/2015	f	1		29		24						Separated	0		4	3	4	3	0	0	0	0	0	0	0	0	1	0	0	0	0	1		0	0	0	0	1	0	0	0		0
PIN0C	0.68	2.55	2.45	0.86	8/31/2015	f	1		28		25						Currently married	0		4	6	4	3	0	0	0	0	0	0	0	0	1	0	0	0	0	1		0	0	0	0	0	0	0	0		0
PLN0I	1.71	2.74	3.8	0.6	09-04-15	f	1		28		25						Currently married	0		4	8	5	4	0	0	0	0	0	1	0	0	1	0	0	0	0	0		0	0	0	0	0	0	0	0		0
PRL0R	0.94	2.89	3.4	0.7	09-10-15	f	1		28		25						Divorced	0		0	5	3	2	0	0	0	0	0	1	0	0	1	0	0	0	0	0		0	0	0	0	0	0	0	0		0
QWJ0C	1.2	1.53	2.45	0.55	8/19/2015	f	1		28		25						Currently married	0		0	4	5	4	0	0	0	1	0	1	0	0	1	0	0	0	0	1		0	0	0	0	0	0	0	0		0
NBV0P	1.24	6	4.81	0.4	05-11-15	f	1		29		24						Cohabiting	1	5	0	8	7	5	0	0	0	1	0	1	0	0	1	0	0	1	0	1		0	0	0	0	0	0	0	0		0
NWG0R	1.17	1.91	4.48	0.89	07-03-15	f	1		29		24						Currently married	2	10	4	5	11	11	1	0	0	0	1	1	0	1	1	1	0	1	0	1		1	1	0	0	0	1	1	0		0
MKA0K	1.34	1.64	2.99	0.67	3/23/2015	f	1		29		24						Currently married	0		0	3	4	2	0	0	0	0	0	1	0	0	1	0	0	0	0	1		0	0	0	0	0	0	0	0		0
NYR0H	1.09	1.45	2.76	0.58	7/22/2015	f	1		28		25						Currently married	1	6	4	3	3	2	0	0	0	0	0	1	0	0	1	0	0	0	0	0		0	0	0	0	0	0	0	0		0
PRB0G	1.43	2.35	3.75	0.4	09-09-15	f	1		28		25						Currently married	0		0	5	12	3	0	0	0	0	1	1	1	1	1	1	0	0	0	1		1	0	0	0	0	0	0	0		0
MNL0E	1.03	4.53	5.52	1.1	3/26/2015	t	1		29		24						Currently married	3	15	1	5	4	3	1	0	0	0	1	0	0	1	1	0	0	1	0	1		0	0	0	0	0	1	1	0		0
NMJ0D	1.28	1.65	3.33	0.4	06-03-15	f	1		29		24						Currently married	0		0	7	3	3	0	0	0	0	0	1	0	1	1	0	0	0	0	1		0	0	0	0	0	0	0	0		0
QRZ0I	0.61	1.45	1.79	0.31	8/14/2015	t	1		28		25						Currently married	2	2	4	6	4	3	0	0	0	0	0	1	0	1	1	0	0	0	0	1		0	0	0	0	0	0	0	0		0
PSC0J	1.23	3.01	4.05	0.69	09-11-15	f	1		28		25						Currently married	0		0	6	4	4	1	0	0	0	0	1	0	1	1	0	0	1	0	1		0	0	0	0	0	0	1	0		0
QAP0N	1.71	2.7	5.41	0.4	08-10-15	f	1		28		25						Currently married	0		0	5	4	2	0	0	0	0	0	1	0	0	1	0	0	0	0	1		0	0	0	0	0	0	0	0		0
PQT0X	0.71	0.54	1.56	0.31	09-09-15	f	1		28		25						Currently married	0		0	5	6	4	0	0	0	0	0	0	0	0	1	0	0	0	0	1		0	0	0	0	0	0	0	0		0
NBZ0T	1.46	3.15	3.69	0.42	05-11-15	f	1		29		24						Currently married	0		0	6	4	3	0	0	0	1	0	1	0	0	1	0	0	0	0	1		0	0	0	0	0	0	0	0		0
QVZ0P	1.07	2.1	2.81	0.59	8/18/2015	f	1		28		25						Currently married	0		0	4	3	2	0	0	0	0	0	1	0	0	1	0	0	0	0	1		0	0	0	0	0	0	0	0		0
NIR0C	1	1.26	3.34	0.45	5/27/2015	f	1		29		24						Widowed	0		0	1	3	1	0	0	0	1	0	0	0	0	1	0	0	0	0	1		0	0	0	0	0	0	0	0		0
QLX0V	1.63	2.23	3.62	0.41	08-06-15	f	1		28		25						Separated	0		0	3	4	3	0	0	0	0	0	1	0	0	1	0	0	1	0	1		0	0	1	0	1	0	0	0		0
MCZ0S	0.57	1.12	2.18	0.41	03-02-15	f	1		29		24						Currently married	0		4	15	8	6	0	0	0	0	0	1	0	0	1	0	0	0	0	0		0	0	0	0	1	0	0	0		0
MKX0I	1.43	1.56	4.4	0.79	04-02-15	f	1		29		24						Cohabiting	0		0	12	9	7	1	0	0	0	1	1	0	0	1	0	0	0	0	1		0	0	0	0	0	0	0	0		0
MIA0G	0.97	2.62	4.2	0.49	3/20/2015	t	1		29		24						Currently married	2	7	0	6	4	3	1	0	0	0	1	1	1	1	1	0	0	0	1	1		0	1	1	1	1	1	0	1		0
PKN0G	1.81	2.25	3.51	0.4	09-04-15	t	1		28		25						Currently married	2	9	4	9	9	2	0	0	0	0	0	1	0	1	1	0	0	0	0	1		0	0	0	0	0	0	0	0		0
QCE0H	0.94	0.8	2.6	0.23	7/24/2015	f	1		28		25						Currently married	0		4	12	6	5	0	0	0	0	0	0	0	0	1	0	0	0	0	0		0	0	0	0	0	0	0	0		0
MTT0X	1.1	0.96	2.94	0.45	05-04-15	f	1		29		24						Divorced	0		0	0	2	2	0	0	0	0	0	0	0	0	1	0	0	0	0	0		0	0	0	0	0	0	0	0		0
QFM0X	1.24	2.03	2.92	0.52	7/31/2015	f	1		28		25						Currently married	1	4	0	5	5	4	0	0	0	1	0	1	0	0	1	0	0	1	0	1		0	0	0	0	0	0	0	0		0
NXF0S	1.7	1.88	1.47	2.22	07-06-15	f	1		29		24						Currently married	1	3	0	11	3	3	1	0	0	0	1	0	0	1	1	0	0	0	0	1		1	0	0	0	0	0	1	0		0
NWR0D	0.96	1.12	0.74	1.27	07-06-15	f	1		29		24						Divorced	0		4	3	3	2	0	0	0	0	0	0	0	1	1	0	0	0	0	1		0	0	0	0	0	0	0	0		0
MEM0K	1.19	1.23	3.34	0.62	03-04-15	f	1		29		24						Currently married	0		4	9	9	7	0	0	0	0	0	1	0	1	1	0	0	0	0	1		0	0	0	0	0	0	0	0		0
QMS0S	1.4	1.42	3.62	0.77	08-11-15	f	1		28		25						Currently married	0		0	5	5	4	0	0	0	1	0	0	0	0	1	0	0	0	0	1		0	0	0	0	0	0	0	0		0
MRT0S	1.16	1.48	3.08	0.64	5/17/2015	f	1		29		24						Currently married	0		0	7	6	5	0	0	0	1	0	1	0	0	1	0	0	0	0	1		0	0	0	0	0	0	0	0		0
PGC0K	1.75	1.26	2.59	0.58	8/24/2015	f	1		28		25						Currently married	0		4	5	4	2	0	0	0	0	0	0	0	0	1	0	0	0	0	0		0	0	0	0	0	0	0	0		0
NLE0V	1.33	2.14	3.65	0.43	5/29/2015	f	1		29		24						Cohabiting	1	10	0	10	7	6	1	0	0	1	1	0	0	1	1	0	1	0	1	1		1	0	0	0	0	1	0	0		1
QQS0A	0.8	0.75	2.14	0.35	8/13/2015	f	1		28		25						Divorced	0		0	5	4	3	0	1	0	0	1	1	0	0	0	0	0	0	0	1		0	0	0	0	0	0	0	0		0
QXY0S	1.14	4.36	3.91	0.78	8/20/2015	f	1		28		25						Currently married	0		0	3	1	1	0	0	0	0	0	0	0	0	0	0	0	0	0	1		0	0	0	0	0	0	0	0		0
MJW0F	1.2	1.71	3.2	0.37	3/23/2015	t	1		29		24						Never married	0		2	5	5	3	0	0	0	0	0	1	0	0	1	0	0	0	0	1		0	0	0	0	0	0	0	0		0
MKQ0C	1.1	2.08	3.92	0.59	04-02-15	f	1		29		24						Cohabiting	0		0	6	5	4	0	0	0	1	0	1	0	0	1	0	0	0	0	1		0	0	0	0	0	0	0	0		0
PSQ0Y	1.57	3.06	3.56	0.45	09-11-15	f	1		28		25						Currently married	1	6	0	7			0	0	0	0	0	1	0	0	1	0	0	1	0	1		0	0	0	0	0	0	0	0		0
MHE0I	0.62	1.38	2.5	0.94	3/17/2015	f	1		30		26						Widowed	1	3	4	0	2	1	0	0	0	0	0	0	0	0	0	0	0	0	0	0		0	0	0	0	0	0	0	0		0
MEB0Y	1.22	0.83	2.86	0.41	03-09-15	f	1		29		24						Currently married	0		4	5	3	1	0	0	0	0	0	0	0	0	1	0	0	0	0	0		0	0	0	0	0	0	0	0		0
MXD0M	1.36	1.81	3.68	0.64	04-02-15	f	1		29		24						Cohabiting	0		0	9	6	5	0	0	0	1	0	1	0	0	1	0	0	0	0	1		0	0	0	0	0	0	0	0		0
QDX0D	1.38	2.54	4.3	0.78	7/28/2015	f	1		28		25						Separated	1	6	0	3	4	3	1	0	0	1	0	0	0	0	1	0	0	0	0	0		0	0	0	0	0	0	0	0		0
PNS0R	0.78	1.76	1.92	0.43	09-08-15	f	1		28		25						Currently married	0		4	4	2	2	0	0	0	0	0	0	1	0	0	0	0	0	0	1		0	0	0	0	0	0	0	0		0
PNV0T	1.1	1.47	2.59	0.59	09-08-15	f	1		28		25						Currently married	2	7	2	6	3	2	1	0	0	1	0	1	0	0	1	0	0	0	0	1		0	0	0	0	0	0	0	0		0
QIY0P	2.54	1.89	4.13	0.54	08-04-15	f	1		28		25						Currently married	0		4	6	6	3	0	0	0	0	0	1	0	0	1	0	0	1	0	1		0	0	0	0	0	0	0	0		0
MNS0K	1.32	0.59	3.27	0.61	04-08-15	f	1		29		24						Cohabiting	0		4	7	5	4	0	0	0	1	0	0	0	0	1	0	0	0	0	0		0	0	0	0	0	0	0	0		0
NHF0M	0.57	1.17	2.7	0.46	5/19/2015	t	1		29		24						Currently married	0		4	5	3	2	0	0	0	0	0	0	0	0	1	0	0	0	0	1		0	0	0	0	0	0	0	0		0
PNI0H	0.49	0.51	1.12	0.37	09-10-15	f	1		28		25						Currently married	1	2	0	7	4	3	0	0	0	0	0	1	0	0	1	0	0	0	0	1		0	0	0	0	0	0	0	0		0
PHY0J	1.06	1.85	2.56	0.96	8/25/2015	f	1		28		25						Currently married	1	6	0	6	8	6	0	0	0	0	0	1	0	0	1	0	0	0	0	1		0	0	0	0	0	0	0	0		0
PNF0E	0.79	1.63	2.66	0.85	09-10-15	f	1		28		25						Currently married	0		4	8	5	4	0	0	0	0		0	0	0	1	0	0	0	0	1		0	0	0	0	0	0	0	0		0
QCK0N	1.23	0.97	2.98	0.51	7/24/2015	f	1		28		25						Currently married	0		4	3	3	2	0	0	0	0	0	0	0	0	1	0	0	0	0	0		0	0	0	0	0	0	0	0		0
PSE0L	0.86	2.2	2.8	0.4	09-11-15	f	1		28		25						Divorced	0		0	6	4	3	0	0	0	0	0	1	0	0	1	0	0	0	0	1		0	0	0	0	0	0	0	0		0
MCJ0D	0.85	0.83	2.21	0.5	2/26/2015	f	1		29		24						Currently married	0		4	5	3	2	0	0	0	0	0	1	0	0	1	0	0	0	0	0		0	0	0	0	0	0	0	0		0
QPL0Q	1.24	0.71	3.15	1.5	8/13/2015	f	1		28		25						Currently married	0		4	4	6	4	0	0	0	0	0	1	0	0	1	0	0	1	0	1		0	0	0	0	0	0	0	0		0
NXR0F	1.33	1.51	3.64	0.32	07-07-15	f	1		29		24						Currently married	0		4	7	3	2	0	0	0	0	0	0	0	0	1	0	0	0	0	1		0	0	0	0	0	0	0	0		0
QFN0Y	1.47	1.16	2.82	0.49	7/31/2015	f	1		28		25						Currently married	0		0	5	6	3	1	0	0	1	1	1	0	1	1	0	0	1	0	1		1	0	0	0	0	0	0	0		0
NBG0B	1.12	1.29	2.14	0.26	05-08-15	f	1		29		24						Currently married	1	5	0	7	4	3	0	0	0	1	0	1	0	0	1	0	0	1	0	1		0	0	0	0	0	0	0	0		0
NLH0Y	1.01	2.62	4.3	0.33	5/29/2015	f	1		29		24						Currently married	2	9	0	4	5	3	1	0	0	1	1	1	0	1	1	0	0	1	0	1		1	0	0	0	0	0	1	1		0
NGC0H	0.85	1.97	3.64	0.75	5/21/2015	f	1		29		24						Separated	0		0	3	3	3	0	0	0	1	0	1	0	0	1	0	0	0	0	0		0	0	0	0	0	0	0	0		0
NKK0A	1.8	1.7	3.43	0.36	5/29/2015	t	1		29		24						Cohabiting	1	3	1	5	3	2	1	0	0	1	1	1	0	0	1	1	1	1	0	1		1	0	0	0	0	1	1	0		0
PQZ0D	1.13	1.07	2.66	0.34	09-09-15	t	1		28		25						Currently married	3	3	1	10	7	4	0	1	0	0	0	1	0	1	1	0	0	0	0	1		0	0	1	0	1	0	0	0		0
PMM0J	0.89	1.44	2.82	0.69	09-08-15	f	1		28		25						Currently married	0		4	4	3	2	0	0	0	0	0	0	0	0	0	0	0	0	0	0		0	0	0	0	0	0	0	0		0
MXA0J	0.82	1	3.17	1.05	04-02-15	t	1		29		24						Currently married	1	7	0	4	7	5	0	0	0	1	0	1	0	0	0	0	0	0	0	1		0	0	0	0	0	0	0	0		0
PMH0E	1.18	1.39	2.58	0.86	09-08-15	f	1		28		25						Currently married	0		4	4	3	3	0	0	0	0	0	1	0	0	1	0	0	1	0	0		0	0	0	0	0	0	0	0		0
NQV0V	0.85	1.85	3.64	0.7	6/23/2015	f	1		29		24						Currently married	2	10	0	4	9	3	1	0	0	0	1	0	1	1	1	1	0	1	0	1		1	1	1	0	1	1	1	0		1
PHN0A	1.85	1.1	3.56	0.92	8/24/2015	f	1		28		25						Currently married	2	11	4	6	4	2	0	0	0	0	0	0	0	0	0	0	0	0	0	0		0	0	0	0	0	0	0	0		0
QFG0Q	1.44	0.97	2.56	0.33	7/30/2015	f	1		28		25						Currently married	0		0	5	5	4	0	0	0	0	0	0	0	0	1	0	0	0	0	1		0	0	0
MDQ0L	0.47	2.1	2.53	0.69	03-03-15	f	1		29		24						Widowed	0		4	5	5	3	0	0	0	0	0	1	0	0	1	0	0	0	0	1		0	0	0	0	0	0	0	0		0
NNJ0F	0.9	2.67	4.36	0.68	06-04-15	t	1		29		24						Currently married	1	4	0	3	4	2	1	0	0	0	1	1	1	1	1	1	0	0	0	1		1	1	0	0	0	1	1	1		1
MRM0L	0.82	1.19	2.58	0.48	4/16/2015	f	1		29		24						Divorced	1	6	4	4	5	3	0	0	0	0	0	1	0	0	1	0	0	0	0	1		0	0	0	0	0	0	0	0		0
QIH0Y	1.7	1.05	2.86	0.38	08-04-15	f	1		28		25						Currently married	0		4	12	9	7	0	0	0	0	0	0	0	1	1	0	0	0	0	1		0	0	0	0	0	0	0	0		0
PMV0R	1.25	0.8	2.04	0.29	09-07-15	t	1		28		25						Currently married	3	7	0	5	6	4	0	0	0	0	0	1	0	0	1	0	0	0	1	0		0	0	0	0	0	0	0	0		0
QEV0D	1.49	2.27	3.43	0.54	7/29/2015	f	1		28		25						Currently married	0		0	5	5	4	0	0	0	1	0	1	0	0	1	0	0	1	0	1		0	0	0	0	0	0	0	0		0
PLS0M	0.86	2.75	2.91	0.69	09-04-15	f	1		28		25						Currently married	0		0	12	6	5	1	0	0	0	1	0	0	1	1	0	0	1	0	1		0	0	0	0	0	0	1	0		0
QHD0R	1.01	0.82	2	0.57	08-03-15	f	1		28		25						Currently married	0		0	5	5	3	0	0	0	1	0	0	0	0	1	0	0	0	0	1		0	0	0	0	0	0	0	0		0
NHW0E	0.89	1.24	2.96	0.88	5/22/2015	f	1		29		24						Currently married	0		0	6	2	2	0	0	0	1	0	1	0	0	1	0	0	1	0	0		0	0	0	0	0	0	0	0		0
PLP0J	0.87	1.64	2.38	0.74	09-04-15	f	1		28		25						Currently married	0		4	7	5	5	0	0	0	0	1	0	0	1	0	0	0	0	1	0		0	0	0	0	0	0	0	0		0
MRS0R	0.41	0.6	1.41	0.71	5/17/2015	f	1		29		24						Currently married	2	5	4	1	3	1	0	0	0	0	0	1	0	0	1	0	0	0	0	0		0	0	0	0	0	0	0	0		0
NFW0A	1.22	1.54	3.93	0.77	5/19/2015	f	1		29		24						Widowed	0		0	9	6	4	0	1	0	1	0	1	0	1	1	0	0	1	0	1		0	0	0	0	0	0	0	0		0
NNR0M	0.67	1.7	3	1.12	06-04-15	f	1		29		24						Divorced	0		0	6	8	4	1	0	0	0	1	0	0	1	1	1	0	0	0	1		1	0	0	0	0	0	0	0		0
NFR0V	1.48	0.56	2.76	0.55	5/19/2015	f	1		29		24						Currently married	2	10	4	5	8	3	0	0	0	0	0	1	0	0	1	0	0	0	0	1		0	0	0	0	0	0	0	0		0
PLC0W	1.68	2.41	3.27	0.6	09-04-15	f	1		28		25						Separated	1	6	4	0	2	1	0	0	0	0	0	0	0	0	0	0	0	0	0	0		0	0	0	0	0	0	0	0		0
QWF0X	1.2	1.17	2.42	0.33	8/20/2015	t	1		28		25						Currently married	1	6	0	9	7	5	0	1	0	0	1	1	0	1	1	0	0	1	0	1		0	0	0	0	1	0	0	0		0
NFP0S	0.31	0.4	2.81	0.29	5/19/2015	f	1		29		24						Currently married	1	3	0	6	5	3	0	0	0	1	0	1	0	0	1	0	0	0	0	1		0	0	0	0	0	0	0	0		0
MSP0Q	0.57	0.65	2.01	0.48	5/17/2015	f	1		29		24						Currently married	1	4	0	4	2	1	0	0	0	1	0	0	0	0	0	0	0	0	0	0		0	0	0	0	0	0	0	0		0
NHQ0Y	0.97	2.14	3.6	0.37	5/21/2015	f	1		36		31						Currently married	0		0	7	5	4	0	0	0	0	0	0	0	0	0	0	0	0	0	1		0	0	0	0	0	0	0	0		0
PRI0N	0.81	0.91	2.17	0.4	09-10-15	f	1		28		25						Currently married	0		0	5	4	2	0	0	0	0	0	0	0	0	1	0	0	0	0	1		0	0	0	0	0	0	0	0		0
MTI0L	0.86	0.49	3.27	0.42	4/20/2015	f	1		29		24						Currently married	2	12	0	1	5	2	0	0	0	1	0	1	0	1	1	0	0	1	0	1		0	0	0	0	0	0	0	0		0
PKV0M	1.37	0.88	2.39	0.77	09-04-15	t	1		28		25						Currently married	3	3	1	12	20	18	1	1	0	0	1	1	0	1	1	0	0	1	0	1		0	0	0	1	1	1	1	1		0
QEA0H	1.54	1.91	3.96	0.3	7/28/2015	f	1		28		25						Currently married	1	5	0	6	4	3	1	0	0	1	0	1	0	0	1	0	0	0	0	1		0	0	0	0	0	0	0	0		0
PKS0K	0.8	2.1	3.11	0.62	09-02-15	f	1		28		25						Currently married	1	3	4	8	4	3	0	0	0	0	1	0	0	0	1	0	0	0	0	1		0	0	0	0	0	0	0	0		0
NEG0H	0.85	2.39	3	0.67	5/14/2015	f	1		29		24						Currently married	2	10	0	4	5	2	0	0	0	1	0	1	0	0	1	0	0	0	0	1		0	0	0	0	0	0	0	0		0
MDM0I	1.53	1.4	3.4	0.58	03-02-15	f	1		29		24						Separated	1	2	4	3	3	3	0	0	0	0	1	0	0	0	0	0	0	0	0	1		0	0	0	0	0	0	0	0		0
NPW0T	1.65	1.03	3.95	0.67	06-09-15	f	1		29		24						Currently married	1	4	0	4	2	2	1	0	0	0	0	1	0	0	0	0	0	0	0	1		0	0	0	0	0	0	0	0		0
MSF0G	0.66	0.8	3.62	0.46	4/20/2015	f	1		29		24						Currently married	0		0	4	3	2	1	0	0	1	0	1	0	0	1	0	1	0	1	0		0	0	0	0	0	0	0	0		0
MCN0H	0.95	0.96	2.24	0.25	2/26/2015	f	1		29		24						Currently married	0		4	5	4	3	0	0	0	0	0	1	0	0	0	0	0	0	0	1		0	0	0	0	0	0	0	0		0
QYV0R	1.37	1.93	3.33	0.53	09-04-15	f	1		28		25						Currently married	0		0	4	4	2	0	0	0	0	0	0	0	0	0	0	0	0	0	0		0	0	0	0	0	0	0	0		0
QAR0Q	0.91	0.74	2.63	0.88	08-10-15	f	1		28		25						Widowed	0		0	1	2	2	0	0	0	0	0	0	0	0	0	0	0	0	0	0		0	0	0	0	0	0	0	0		0
NPL0J	1.39	2.57	5.28	0.98	6/22/2015	t	1		29		24						Cohabiting	3	10	0	4	5	2	1	0	0	1	1	1	1	1	1	1	0	1	0	1		1	1	1	0	1	1	1	1		0
MXC0L	2.2	0.83	3.89	0.73	04-02-15	f	1		29		24						Currently married	0		0	6	6	5	0	0	0	1	0	1	0	1	0	0	1	0	0	0		0	0	0	0	0	0	0	0		0
PSX0F	1.15	2.22	2.99	0.55	9/14/2015	f	1		28		25						Currently married	0		0	8	5	4	0	0	0	0	0	1	0	0	1	0	0	0	0	1		0	0	0	0	0	0	0	0		0
MNB0S	1.06	0.94	3.24	0.34	3/31/2015	f	1		29		24						Currently married	0		0	8	5	4	0	0	0	1	0	0	0	1	0	0	0	0	1	0		0	0	0	0	0	0	0	0		0
NFG0J	1.24	2.37	4.61	1.13	5/18/2015	f	1		29		24						Currently married	0		0	5	3	3	0	0	0	1	0	1	0	0	1	0	0	0	0	1		0	0	0	0	0	0	0	0		0
QLA0X	1.1	0.9	2.21	0.27	08-05-15	f	1		28		25						Currently married	0		4	4	4	3	0	0	0	0	0	0	0	0	1	0	0	0	0	1		0	0	0	0	0	0	0	0		0
NLM0E	1.96	1.7	3.95	0.3	5/29/2015	f	1		29		24						Currently married	0		4	10	3	3	1	0	0	0	1	0	0	1	1	0	0	0	0	1		0	0	0	0	0	0	1	0		0
MSJ0K	1.01	1.7	3.42	0.46	5/17/2015	f	1		29		24						Separated	1	7	3	4	5	4	1	0	0	1	0	1	0	0	0	0	0	0	0	1		0	0	0	0	0	0	0	0		0
PMC0Y	1.17	2.16	2.87	0.78	09-02-15	f	1		28		25						Currently married	2	10	0	4	3	3	1	0	0	0	1	1	0	0	1	0	0	0	0	1		1	1	0	0	0	0	0	0		1
PJS0I	3.26	2.78	5.43	0.72	8/28/2015	f	1		28		25						Currently married	0		0	12	7	5	0	0	0	1	0	1	0	1	1	0	0	1	0	1		0	0	0	0	0	0	0	0		0
PJR0H	0.81	1.15	1.97	0.52	8/28/2015	f	1		28		25						Currently married	0		0	3	7	3	0	0	0	0	0	1	0	0	1	0	0	1	0	1		0	0	0	0	0	0	0	0		0
MLF0S	1.54	0.84	3.22	0.41	04-02-15	f	1		29		24						Currently married	0		0	10	7	5	0	0	0	1	0	1	0	0	1	0	0	0	0	1		0	0	0	0	0	0	0	0		0
QEX0F	0.85	0.63	2.08	0.53	7/29/2015	f	1		28		25						Currently married	0		0	12	7	5	0	0	0	1	0	1	0	1	1	0	0	1	0	1		0	0	0	0	0	0	0	0		0
MHM0R	1.94	2.19	5.51	0.46	3/17/2015	f	1		29		24						Currently married	0		4	6	5	3	0	0	0	0	0	1	0	0	1	0	0	0	0	1		0	0	0	0	0	0	0	0		0
MSW0X	0.55	1.09	3.51	0.49	4/20/2015	f	1		29		24						Separated	1	2	0	3	5	4	1	0	0	1	1	1	1	1	1	1	0	1	0	1		0	0	0	0	0	0	0	0		0
MSR0S	0.89	2.15	3.55	0.79	5/17/2015	t	1		29		24						Currently married	2	10	4	10	5	4	1	0	0	0	1	1	0	0	1	0	0	0	0	1		1	0	0	0	0	0	0	0		0
QZE0D	0.9	1.21	2.34	0.28	09-02-15	f	1		28		25						Currently married	1	3	0	6	5	4	0	0	0	1	0	1	0	0	1	0	0	0	0	1		0	0	0	1	0	0	0	0		0
MRI0H	0.79	2.93	4.37	1.04	4/16/2015	t	1		98	KANTOSI	98						Currently married	2	8	4	9	6	5	1	0	0	0	1	1	1	1	1	1	0		1	0		1	1	1	0	0	1	1	0		0
NMN0H	0.58	0.62	4.95	0.48	06-09-15	f	1		36		31						Cohabiting	2	11	0	12	10	9	1	0	0	1	1	1	0	1	1	1	0	1	0	1		1	0	0	0	0	1	1	1		0
MCG0A	1.09	1.6	2.62	0.42	2/26/2015	f	1		29		24						Never married	0		4	4	4	4	0	0	0	0	0	1	0	0	0	0	0	0	0	1		0	0	0	0	0	0	0	0		0
MHF0J	1.01	2.12	4.07	0.31	3/17/2015	f	1		29		24						Currently married	0		4	7	8	5	0	0	0	0	0	1	0	0	1	0	0	0	0	1		0	0	0	0	0	0	0	0		0
QFK0V	1.75	1.1	3.09	0.56	7/29/2015	t	1		28		25						Cohabiting	2	12	0	3	4	3	1	0	0	1	1	1	0	0	1	1	0	1	0	1		1	0	0	1	1	1	1	1		0
NGL0R	0.94	1.68	2.93	0.51	5/21/2015	f	1		29		24						Currently married	0		4	8	6	3	0	0	0	0	0	0	1	1	0	0	1	0	0	1		0	0	0	0	0	0	0	0		0
QHH0W	2.16	1.09	3.01	0.34	08-03-15	f	1		28		25						Currently married	0		4	5	9	6	1	0	0	0	1	1	0	0	1	0	0	0	0	1		0	0	0	0	0	1	0	0		0
PIS0G	0.99	2.32	2.61	0.65	8/25/2015	f	1		28		25						Currently married	1	6	0	4	3	2	0	0	0	0	0	0	0	0	1	0	0	0	0	0		0	0	0	0	0	0	0	0		0
PGQ0A	1.24	2.25	3.03	0.38	8/24/2015	f	1		28		25						Currently married	1	4	0	4	4	3	0	0	0	0	0	0	0	0	1	0	0	0	0	1		0	0	0	0	0	0	0	0		0
NKJ0Y	1.55	1.77	3.04	0.43	5/29/2015	f	1		29		24						Cohabiting	1	9	0	7	6	6	1	0	0	1	1	1	0	1	1	0	0	1	0	1		1	0	0	0	0	0	0	0		0
NCG0D	0.95	2.05	2.82	0.44	05-12-15	f	1		29		24						Widowed	0		4	7	7	6	0	0	0	0	0	1	0	0	1	0	0	1	0	1		0	0	0	0	0	0	0	0		0
QVX0M	1.39	1.12	2.14	0.43	8/18/2015	f	1		28		25						Divorced	0		4	2	4	2	0	0	0	0	0	1	0	1	1	0	0	1	0	1		0	0	0	0	0	0	0	0		0
QDL0R	1.12	1.98	3.14	0.39	7/29/2015	f	1		28		25						Currently married	0		4	5	4	3	0	0	0	0	0	0	0	0	1	0	0	0	0	0		0	0	0	0	0	0	0	0		0
MKJ0V	1.35	2.82	4.14	0.5	3/26/2015	f	1		29		24						Currently married	1	6	0	9	8	5	0	0	0	0	0	0	0	0	0	0	0	0	0	0		0	0	0	0	0	0	0	0		0
NBQ0K	1.3	2.09	4.46	0.7	05-08-15	t	1		29		24						Cohabiting	1	6	0	7	6	4	1	0	0	1	1	1	0	1	1	0	0	0	0	1		0	0	0	0	0	0	1	0		0
NWH0S	1.18	2.86	3.74	0.52	6/30/2015	t	1		29		24						Currently married	2	13	0	4	3	2	1	0	0	1	1	1	0	1	1	1	0	1	0	1		1	1	1	0	1	1	0	0		0
NWS0E	1.31	1.94	0.99	1.62	07-06-15	f	1		29		24						Currently married	2	10	2	4	4	4	1	0	0	0	1	1	1	1	1	1	0	0	0	1		1	0	0	0	0	0	1	0		0
NDG0F	1.88	2.44	4	0.61	5/13/2015	f	1		29		24						Currently married	0		4	1	4	2	0	0	0	0	0	0	0	0	0	0	0		0	0		0	0	0	0	0	0	0	0		0
QSF0Q	1.38	1.33	2.44	0.56	8/18/2015	f	1		28		25						Currently married	0		0	5	5	4	0	0	0	0	0	1	0	0	1	0	0	0	0	1		0	0	0	0	0	0	0	0		0
NXV0I	2.59	1.57	0.43	2.13	07-07-15	f	1		29		24						Widowed	2	8	4	4	5	3	0	0	0	0	0	1	0	0	1	0	0	0	0	1		0	0	0	0	0	0	0	0		0
MXP0A	1.08	1.74	3.98	0.62	3/27/2015	f	1		29		24						Currently married	2	10	2	4	4	3	1	0	0	1	0	0	0	0	1	0	0	0	0	1		0	0	0	0	0	0	0	0		0
PRA0F	0.76	2.59	3.29	0.69	09-09-15	f	1		28		25						Currently married	0		0	9	6	5	0	0	0	1	0	1	0	0	1	0	0	0	0	1		0	0	0	0	0	0	0	0		0
MJS0C	0.77	1.38	2.62	0.53	3/23/2015	f	1		29		24						Currently married	1	3	0	5	5	3	0	0	0	1	0	1	0	1	1	0	0	0	0	1		0	0	0	0	0	0	0	0		0
MYQ0D	0.91	1.11	3.17	0.43	3/30/2015	f	1		29		24						Currently married	0		0	4	6	3	1	0	0	1	0	0	0	0	0	0	0	0	0	0		0	0	0	0	0	0	0	0		0
NNG0C	1.53	1.31	4.54	0.43	06-09-15	f	1		36		31						Widowed	0		0	5	4	3	0	0	0	0	0	0	0	0	1	0	0	0	0	0		0	0	0	0	0	0	0	0		0
NCF0C	1.22	0.4	1.64	0.38	05-12-15	f	1		28		25						Currently married	0		0	5	4	4	0	0	0	1	0	0	0	0	1	0	0	1	0	1		0	0	0	0	0	0	0	0		0
MDZ0V	0.89	1.02	2.64	0.31	03-09-15	f	1		29		24						Currently married	1	1	0	5	6	3	0	0	0	0	0	1	0	0	1	0	0	1	0	1		0	0	0	0	0	0	0	0		0
NHG0N	1.16	2	4.14	0.79	5/19/2015	f	1		29		24						Separated	1	2	4	3	3	2	0	0	0	0	0	0	0	0	1	0	0	0	0	0		0	0	0	0	0	0	0	0		0
QEW0E	1.26	0.95	2.6	0.56	7/29/2015	f	1		28		25						Currently married	1	3	0	6	6	5	0	0	0	1	0	1	0	0	1	0	0	0	0	1		0	0	0	0	0	0	0	0		0
PHL0X	1.06	0.66	2.26	0.54	8/24/2015	f	1		28		25						Never married	2	10	4	1	2	2	0	0	0	0	0	0	0	0	0	0	0	0	0	0		0	0	0	0	0	0	0	0		0
QDI0N	1.03	1.52	3.38	0.76	7/27/2015	f	1		28		25						Currently married	0		4	7	4	3	0	0	0	0	0	1	0	0	1	0	0	0	0	1		0	0	0	0	0	0	0	0		0
MSG0H	1.04	1.65	3.73	0.46	5/17/2015	f	1		29		24						Currently married	1	4	4	11	6	4	0	1	0	0	0	1	0	0	1	0	0	0	0	1		0	0	0	0	0	0	0	0		0
PHH0S	1.08	3.5	4.82	0.65	8/24/2015	f	1		28		25						Currently married	0		0	12	9	6	0	0	0	0	0	1	0	1	1	0	0	0	0	1		0	0	0	0	0	0	0	0		0
MLI0W	1	1.12	3.04	0.57	04-10-15	f	1		29		24						Currently married	1	2	4	6	4	3	0	0	0	0	0	1	0	0	1	0	0	0	0	1		0	0	0	0	0	0	0	0		0
NQQ0Q	1.16	2.78	4.73	1.03	6/23/2015	f	1		29		24						Cohabiting	1	7	0	10	6	6	1	0	0	1	1	1	1	1	1	1	0	0	0	1		1	1	0	0	1	1	1	1		0
NVP0Y	1.21	2.66	0.48	1.89	07-02-15	f	1		29		24						Divorced	0		4	7			1	0	0	0	1	1	0	1	1	1	0	0	0	1		1	1	0	0	0	1	1	0		0
NSL0Q	1.4	2.04	3.95	0.48	6/26/2015	f	1		28		25						Separated	1	3	0	0	1	1	0	0	0	0	0	1	1	0	0	0	0	0	0	1		0	0	0	0	0	0	0	0		0
PJF0V	0.87	2.23	2.89	0.97	8/27/2015	f	1		28		25						Currently married	2	15	0	8	3	3	0	0	0	1	0	1	0	0	1	0	0	0	0	1		0	0	0	0	0	0	0	0		0
MTW0A	1.03	1.39	3.24	0.87	05-04-15	t	1		29		24						Currently married	3	5	1	9	5	3	1	0	0	1	0	1	0	1	0	0	0	1	0	1		0	0	0	0	0	0	0	0		0
PGT0D	1.21	2.39	3.3	0.59	8/24/2015	f	1		28		25						Currently married	0		4	2	4	3	0	0	0	0	0	0	0	0	1	0	0	0	0	1		0	0	0	0	0	0	0	0		0
NMQ0J	1.32	2.56	3.6	1.12	06-02-15	f	1		29		24						Cohabiting	0		0	8	5	4	0	0	0	1	0	1	0	0	1	0	0	0	0	1		0	0	0	0	0	0	0	0
QLZ0X	1.8	1.24	2.94	0.41	08-06-15	f	1		28		25						Currently married	1	3	4	6	3	2	0	0	0	0	0	0	0	0	0	0	0	0	0	0		0	0	0	0	0	0	0	0		0
PJN0E	1.75	2.79	4.19	1.11	8/27/2015	f	1		28		25						Currently married	0		4	4	4	2	0	0	0	0	0	1	0	0	1	0	0	0	0	1		0	0	0	0	0	0	0	0		0
MVA0F	0.24	0.56	2.28	0.71	05-04-15	f	1		29		24						Currently married	0		0	5	3	3	0	0	0	0	0	0	0	0	0	0	0	0	0	0		0	0	0	0	0	0	0	0		0
QBH0I	1.09	1.76	2.91	0.37	7/23/2015	f	1		28		25						Currently married	0		0	5	4	3	0	0	0	1	0	0	0	0	1	0	0	0	0	0		0	0	0	0	0	0	0	0		0
MCI0C	0.9	1.57	2.98	0.47	2/26/2015	f	1		29		24						Widowed	1	5	4	5			0	0	0	0	0	1	0	0	0	0	0	1	0	1		0	0	0	0	0	0	0	0		0
QGY0K	2.96	3.35	4.83	0.68	08-03-15	f	1		28		25						Currently married	0		0	8	3	3	0	0	0	0	0	1	0	0	0	0	0	0	0	0		0	0	0	0	0	0	0	0		0
PSP0X	1.62	1.62	3.38	0.51	09-11-15	f	1		28		25						Currently married	1	3	0	8	4	2	0	0	0	0	0	1	0	0	1	0	0	0	0	1		0	0	0	0	0	0	0	0		0
QWT0L	1.75	4.4	5.01	0.64	8/19/2015	f	1		28		25						Currently married	1	4	0	5	6	5	0	0	0	1	0	1	0	1	1	0	0	0	0	0		0	0	0	0	0	0	0	0		0
NSX0C	1.45	1.96	3.69	0.43	6/29/2015	f	1		29		24						Cohabiting	0		0	4	3	1	0	0	0	1	0	0	0	0	1	0	0	0	0	1		0	0	0	0	0	0	0	0		0
MRY0X	0.87	1.82	2.92	0.6	4/16/2015	f	1		29		24						Currently married	1	2	0	4	4	3	0	0	0	1	0	1	0	0	0	0	0	0	0	0		0	0	0	0	0	0	0	0		0
NGB0G	1.38	1.22	3.3	0.53	5/21/2015	f	1		29		24						Currently married	0		4	9	4	3	0	0	0	0	0	1	0	1	1	0	0	0	0	1		0	0	0	0	0	0	0	0		0
PIX0K	1.47	2.02	2.71	0.85	8/27/2015	f	1		28		25						Currently married	0		4	6	7	3	0	0	0	0	0	0	0	0	1	0	0	0	0	1		0	0	0	0	0	0	0	0		0
PFP0W	0.93	1.64	2.67	0.58	8/21/2015	f	1		28		25						Divorced	1	6	0	2	5	1	1	0	0	0	1	1	0	1	1	1	0	0	0	1		0	0	0	0	0	0	0	0		0
QQF0L	1.06	1.2	2.83	0.55	08-10-15	f	1		28		25						Currently married	0		0	3	5	3	0	0	0	0	0	1	0	0	1	0	0	1	0	1		0	0	0	0	0	0	0	0		0
NEE0F	1.11	4.73	3.96	0.62	5/14/2015	f	1		29		24						Currently married	0		0	7	6	3	0	0	0	1	0	1	0	0	1	0	0	0	0	0		0	0	0	0	0	0	0	0		0
MVR0X	1.35	2.71	4.53	0.8	05-05-15	f	1		29		24						Currently married	1	5	0	8	6	4	0	0	0	0	0	1	0	0	1	0	0	0	0	1		0	0	0	0	0	0	0	0		0
PGS0C	1.85	2.03	3.36	0.48	8/24/2015	f	1		28		25						Currently married	0		0	4	3	3	0	0	0	0	0	0	0	0	1	0	0	0	0	1		0	0	0	0	0	0	0	0		0
MYS0F	0.88	2.87	5.59	6.63	3/30/2015	f	1		29		24						Widowed	1	7	0	3	6	4	1	0	0	0	1	0	0	0	1	0	0	1	1	1		0	0	0	0	0	1	0	0		0
NAZ0R	1.33	5.39	6.03	0.68	05-08-15	f	1		29		24						Separated	1	2	0	3	4	2	0	0	0	1	0	1	0	1	1	0	0	0	0	0		0	0	0	0	0	0	0	0		0
NZB0S	1.66	1.03	3.55	0.57	7/22/2015	f	1		28		25						Currently married	1	5	0	9	5	4	0	0	0	1	0	0	0	0	1	0	0	0	0	0		0	0	0	0	0	0	0	0		0
PRY0E	0.83	1.29	2.44	0.54	09-10-15	f	1		28		25						Currently married	0		4	7	7	6	0	0	0	0	0	1	0	0	1	0	0	1	0	1		0	0	0	0	0	0	0	0		0
QXL0G	1.71	5.37	5.57	0.46	8/20/2015	f	1		28		25						Currently married	1	2	4	2	4	2	1	0	0	0	1	1	0	0	1	0	0	0	0	1		0	0	0	0	0	0	0	1		0
MEL0J	0.76	1.31	2.58	1.16	03-04-15	f	1		29		24						Currently married	1	3	4	7	4	3	0	0	0	0	0	1	0	1	1	0	0	0	0	1		0	0	0	0	0	0	0	0		0
MYR0E	1.13	1.82	4.29	0.61	3/30/2015	f	1		29		24						Never married	0		0	5	3	3	0	0	0	1	0	0	0	0	0	0	0	0	0	0		0	0	0	0	0	0	0	0		0
PWF0T	0.83	1.72	2.26	0.52	9/14/2015	t	1		28		25						Currently married	1	4	0	4	6	3	0	0	0	0	0	1	0	0	1	0	0	0	0	1		0	0	0	0	0	0	0	0		0
QMP0P	0.82	1.43	3.48	0.84	08-10-15	f	1		28		25						Currently married	0		0	5	3	3	0	0	0	0	0	0	0	0	1	0	0	0	0	1		0	0	0	0	0	0	0	0		0
NNE0A	0.99	1.33	3.75	0.73	06-09-15	f	1		29		24						Cohabiting	0		0	7	4	3	1	0	0	1	1	1	0	1	1	1	0	0	0	1		1	1	0	0	0	0	1	0		0
MZL0B	0.84	0.64	2.05	0.54	3/26/2015	t	1		29		24						Currently married	1	5	2	4	2	1	1	0	0	1	1	0	0	0	0	0	0	1	0	1		0	0	0	0	0	0	1	0		0
QKR0M	0.99	1.06	2.74	0.41	08-07-15	f	1		28		25						Currently married	0		0	7	7	4	0	0	0	1	0	1	0	0	1	0	0	0	0	1		0	0	0	0	0	0	0	0		0
PKX0P	0.61	1.5	1.81	0.52	09-04-15	f	1		28		25						Currently married	0		3	12	7	4	0	0	0	0	0	1	0	0	1	0	0	0	0	1		0	0	0	0	0	0	0	0		0
MLX0K	1.87	1.03	3.28	0.49	3/19/2015	f	1		29		24						Never married	0		4	5	7	5	0	0	0	0	0	1	0	0	1	0	0	0	0	1		0	0	0	0	0	0	0	0		0
QNW0Y	2.1	1.71	4.1	0.72	08-11-15	f	1		28		25						Currently married	0		4	10	6	3	0	0	0	0	0	1	0	0	0	0	0	0	0	0		0	0	0	0	0	0	0	0		0
NGP0V	1.01	1.65	3.39	0.68	5/18/2015	f	1		29		24						Cohabiting	0		0	4	4	2	0	0	0	1	0	1	0	0	1	0	0	0	0	1		0	0	0	0	0	0	0	0		0
PFB0H	1.05	3.52	3.52	0.49	8/21/2015	f	1		28		25						Currently married	0		4	8	4	4	0	0	0	0	0	1	0	0	1	0	0	0	0	0		0	0	0	0	0	0	0	0		0
PRF0K	1.47	3.72	3.97	0.75	09-09-15	f	1		28		25						Currently married	0		2	6	5	4	1	0	0	0	1	1	0	1	0	1	0	0	0	1		1	0	0	0	0	0	0	0		0
NYV0K	0.46	0.52	1.2	0.29	7/23/2015	f	1		28		25						Currently married	0		0	8	5	4	0	0	0	1	0	1	0	0	1	0	0	0	0	1		0	0	0	0	0	0	0	0		0
QCI0L	1.31	1.69	3.11	0.43	7/24/2015	f	1		28		25						Currently married	1	2	4	5	9	6	0	0	0	0	0	1	0	0	1	0	0	0	0	1		0	0	0	0	0	0	0	0		0
MIE0K	1.18	0.95	2.58	0.24	3/17/2015	f	1		29		24						Widowed	0		4	3	5	3	0	0	0	0	0	1	0	0	1	0	0	0	0	1		0	0	0	0	0	0	0	0		0
NQJ0J	0.87	1.69	3.15	1.2	6/23/2015	f	1		29		24						Cohabiting	1	6	0	5	3	2	1	0	0	1	1	1	0	1	1	1	0	0	0	1		1	1	0	0	1	1	1	1		0
QMT0T	1.51	2.22	4.54	0.53	08-11-15	f	1		28		25						Currently married	0		0	7	4	3	0	0	0	1	0	0	0	0	1	0	0	0	0	1		0	0	0	0	0	0	0	0		0
MRZ0Y	1.13	1.34	2.62	0.69	4/16/2015	f	1		29		24						Currently married	1	4	4	12	8	6	0	0	0	0	0	1	0	0	1	0	0	0	0	1		0	0	0	0	0	0	0	0		0
QZG0F	0.92	1.23	2.42	0.49	09-02-15	f	1		28		25						Currently married	2	15	0	12	9	7	0	0	0	0	0	0	0	0	0	0	0	0	0	1		0	0	0	0	0	0	0	0		0
NYM0D	0.9	1.15	3.02	0.51	07-09-15	f	1		29		24						Divorced	2	5	4	3	4	3	0	0	0	0	0	1	0	0	1	0	0	0	0	1		0	0	0	0	0	0	0	0		0
NXN0C	1.25	1.68	3.62	0.47	07-07-15	f	1		29		24						Currently married	1	4	4	4	5	4	0	0	0	0	0	1	0	0	1	0	0	1	0	1		0	0	0	0	0	0	0	0		0
NRR0T	1.3	1.91	3.79	0.55	6/29/2015	f	1		29		24						Currently married	0		0	7	2	2	0	0	0	1	0	1	0	1	1	0	0	0	0	0		1	0	0	0	0	0	0	0		1
MFB0B	1.24	0.74	2.7	0.44	03-05-15	f	1		29		24						Currently married	0		4	2	3	1	0	0	0	0	0	0	0	0	0	0	0	0	0	0		0	0	0	0	0	0	0	0		0
MFA0A	0.8	1.29	3.05	0.77	3/25/2015	f	1		29		24						Separated	0		4	1	4	2	0	0	0	0	0	1	0	0	0	0	0	0	0	0		0	0	0	0	0	0	0	0		0
MIV0C	0.98	1.73	2.88	0.48	3/19/2015	f	1		29		24						Currently married	3	9	0	9	4	3	0	1	0	1	1	1	0	1	1	0	0	0	0	1		1	0	0	0	0	0	0	0		0
MNP0H	1.5	1.31	4.35	0.54	04-08-15	f	1		29		24						Currently married	0		0	8	7	5	0	0	0	1	0	1	0	0	1	0	0	1	0	1		0	0	0	0	0	0	0	0		0
NDC0B	1.25	2.93	3.29	0.68	5/13/2015	f	1		29		24						Currently married	0		4	2	2	1	0	0	0	0	0	0	0	0	0	0	0	0	0	1		0	0	0	0	0	0	0	0		0
NGS0Y	0.64	1.52	3.23	0.89	5/18/2015	f	1		29		24						Currently married	0		0	8	6	5	0	0	0	1	0	1	0	0	1	0	0	0	0	1		0	0	0	0	0	0	0	0		0
QKV0Q	1.27	1.26	3.24	0.41	08-07-15	f	1		28		25						Currently married	0		0	5	5	4	0	0	0	1	0	1	0	0	0	0	0	0	1	0		0	0	0	0	0	0	0	0		0
PKH0A	0.55	0.99	1.85	0.63	09-02-15	f	1		28		25						Currently married	0		4	4	4	3	0	0	0	0	0	1	0	0	1	0	0	0	0	1		0	0	0	0	0	0	0	0		0
NWD0N	1.31	2.52	1.01	2.05	07-03-15	f	1		29		24						Currently married	0		0	9	7	6	1	0	0	1	1	1	0	0	1	1	0	0	0	1		1	1	0	0	0	1	0	0		0
QPX0C	1.06	1.75	3.46	0.41	8/13/2015	f	1		28		25						Currently married	0		0	7	5	4	0	1	0	0	1	1	0	0	1	0	0	0	0	1		0	0	0	0	0	0	0	0		0
NRF0H	0.49	0.87	1.91	0.34	6/24/2015	f	1		28		25						Currently married	0		0	6	6	3	0	0	0	1	0	1	0	1	1	0	0	0	0	1		0	0	0	0	0	0	0	0		0
MBC0S	1.99	2.22	4.19	0.21	2/24/2015	f	1		29		24						Currently married	0		4	5	3	2	0	0	0	0	0	1	0	0	0	0	0	0	0	0		0	0	0	0	0	0	0	0		0
NXQ0E	1.3	0.51	0.4	1.15	07-07-15	f	1		29		24						Currently married	0		4	5	3	2	0	0	0	0	0	1	0	0	1	0	0	0	0	1		0	0	0	0	0	0	0	0		0
PEY0D	0.96	1.86	2.64	0.76	8/21/2015	f	1		28		25						Currently married	0		0	5	8	6	0	0	0	0	0	1	0	0	1	0	0	0	0	1		0	0	0	0	0	0	0	0		0
NKP0E	0.94	0.43	1.82	0.27	5/28/2015	f	1		29		24						Cohabiting	0		0	9	4	2	1	0	0	1	1	1	0	0	1	0	0	0	0	1		0	0	0	0	0	0	0	0		0
PLD0X	0.84	1.31	2.96	0.86	09-04-15	f	1		28		25						Currently married	1	3	0	3	3	2	0	0	0	0	0	1	0	0	1	0	0	0	0	1		0	0	0	0	0	0	0	0		0
PJE0T	0.79	0.79	1.56	0.65	8/27/2015	f	1		28		25						Currently married	1	2	0	6	4	2	0	0	0	0	0	1	0	0	1	0	0	0	0	1		0	0	0	0	0	0	0	0		0
NXA0M	1.9	1.09	3.33	0.81	07-06-15	f	1		29		24						Divorced	0		4	5	6	4	0	0	0	1	0	1	0	1	1	0	0	1	0	1		0	0	0	0	0	0	0	0		0
MWX0F	1.55	1.3	3.9	0.54	3/31/2015	f	1		29		24						Currently married	0		4	2	4	2	0	0	0	0	0	0	0	0	1	0	0	0	0	0		0	0	0	0	0	0	0	0		0
NQX0X	1.41	1.88	4.08	0.38	6/23/2015	f	1		29		24						Separated	1	5	0	0	3	1	0	0	0	1	0	1	0	1	0	0	0	0	0	0		0	0	0	0	0	0	0	0		0
NPD0B	0.88	1.79	3.32	0.46	6/22/2015	f	1		29		24						Currently married	0		0	7	4	3	0	0	0	1	0	1	0	0	1	0	0	0	0	1		0	0	0	0	0	0	0	0		0
MKS0E	1.41	2.71	4.97	0.96	04-02-15	f	1		29		24						Currently married	2	10	0	14	9	5	0	0	0	1	0	1	0	0	1	0	0	0	0	1		0	0	0	0	0	0	0	0		0
NWV0G	1.71	1.29	1.45	1.5	07-06-15	f	1		29		24						Currently married	2	12	0	5	4	2	1	0	0	0	1	1	0	1	1	0	0	0	0	1		0	0	0	0	0	1	0	0		0
QSE0P	0.77	1.11	2.26	0.96	8/18/2015	f	1		28		25						Widowed	0		0	3	3	3	0	0	0	0	0	0	0	0	0	0	0	0	0	0		0	0	0	0	0	0	0	0		0
MWA0H	0.33	1.25	3.2	0.63	05-06-15	f	1		29		24						Cohabiting	0		0	4	6	4	0	0	0	1	0	1	0	0	1	0	0	0	1	0		0	0	0	0	0	0	0	0		0
QMC0C	1.05	2.78	3.97	0.4	08-06-15	f	1		28		25						Currently married	1	4	0	4	2	2	0	0	0	0	0	1	0	0	1	0	0	0	0	1		0	0	0	0	0	0	0	0		0
NJM0A	1.31	1.39	3.18	0.55	5/27/2015	f	1		29		24						Cohabiting	0		0	4	6	5	0	0	0	1	0	1	0	0	1	0	0	0	0	1		0	0	0	0	0	0	0	0		0
MBT0K	0.97	1.57	3.1	0.58	2/24/2015	f	1		29		24						Currently married	0		4	3	3	2	0	0	0	0	0	1	0	0	1	0	0	0	0	1		0	0	0	0	0	0	0	0		0
NCW0S	0.9	1.98	3.34	0.56	05-12-15	f	1		29		24						Cohabiting	0		0	2	3	2	1	0	0	1	0	1	0	0	1	0	0	1	0	1		0	0	0	0	0	0	0	0		0
QEZ0H	1.41	1.75	2.91	0.48	7/29/2015	f	1		28		25						Currently married	0		0	8	7	5	0	0	0	1	0	1	0	1	0	0	0	0	1	0		0	0	0	0	0	0	0	0		0
NIF0P	0.99	2.79	4.96	1.56	5/22/2015	f	1		29		24						Currently married	1	6	0	5	2	2	1	0	0	1	0	1	0	0	1	0	0	0	0	1		0	0	0	0	0	0	0	0		0
MWC0J	1.5	2.65	4.88	1.46	05-06-15	f	1		29		24						Currently married	0		0	12	6	4	0	0	0	1	0	1	0	1	1	0	0	0	0	1		0	0	0	0	0	0	0	0		0
NFS0W	1.47	1.47	3.69	1.03	5/19/2015	f	1		29		24						Currently married	0		4	6	3	2	0	0	0	0	0	0	0	0	1	0	0	0	0	1		0	0	0	0	0	0	0	0		0
NFI0L	1.15	1.35	3.2	0.86	5/18/2015	f	1		29		24						Cohabiting	0		0	5	4	2	1	0	0	1	1	1	0	0	1	0	0	0	0	1		0	0	0	0	0	0	0	0		0
NJD0P	1.41	0.83	3.3	0.72	5/26/2015	f	1		29		24						Currently married	0		4	8	5	4	0	0	0	0	1	0	0	1	0	0	0	0	0	0		0	0	0	0	0	0	0	0		0
QWB0S	1.46	1.69	2.44	0.32	8/18/2015	f	1		28		25						Currently married	0		4	5	4	2	0	0	0	0	0	0	0	0	1	0	0	0	0	0		0	0	0	0	0	0	0	0		0
QYE0B	2.41	3.04	4.01	0.39	8/20/2015	f	1		28		25						Currently married	1	1	0	5	4	3	0	0	0	0	0	1	0	0	1	0	0	0	0	1		0	0	0	0	0	0	0	0		0
MLJ0X	1.22	2.07	3.81	1.24	04-10-15	f	1		29		24						Cohabiting	0		0	2	6	2	0	0	0	1	0	1	0	1	0	0	1	0	0	0		0	1	0	0	0	0	0	0		0
MIB0H	1.13	1.56	2.54	0.34	3/20/2015	f	1		29		24						Currently married	0		4	7	4	2	0	0	0	0	0	0	0	0	1	0	0	1	0	1		0	0	0	0	0	0	0	0		0
NYL0C	0.84	2.98	4.02	0.47	07-09-15	f	1		29		24						Currently married	0		0	6	6	3	0	0	0	1	0	0	1	1	1	0	0	1	0	1		0	0	0	0	0	0	0	0		0
PNE0D	1.45	2.06	2.91	0.82	09-07-15	f	1		28		25						Currently married	2	7	4	8	6	4	0	0	0	0	0	1	0	0	1	0	0	0	0	1		0	0	0	0	0	0	0	0		0
NGE0J	1.25	0.79	2.87	0.39	5/21/2015	f	1		29		24						Divorced	1	5	4	3	5	3	0	0	0	0	0	1	0	0	1	0	0	0	0	1		0	0	0	0	0	0	0	0		0
PQQ0T	0.56	1.81	2.15	0.81	09-11-15	f	1		28		25						Currently married	0		0	12	6	5	0	0	0	0	0	1	0	1	1	0	0	1	0	1		0	0	0	0	0	0	0	0		0
PSG0N	0.97	2.64	2.78	0.57	09-11-15	f	1		28		25						Currently married	0		0	4	4	3	0	0	0	0	0	1	0	0	1	0	0	0	0	0		0	0	0	0	0	0	0	0		0
PPJ0K	1.33	3.57	4.65	0.6	09-08-15	t	1		28		25						Currently married	2	4	0	4	3	3	0	0	0	0	0	0	0	1	1	0	0	0	0	1		0	0	0	0	0	0	0	0		0
MWL0T	1.26	1.33	2.94	0.52	05-06-15	f	1		29		24						Currently married	2	8	0	9	5	4	1	0	0	1	1	1	0	0	1	0	0	0	0	1		1	0	0	0	0	0	1	0		0
NGM0S	1.01	0.8	2.49	0.6	5/21/2015	f	1		29		24						Currently married	0		0	6	4	3	0	0	0	1	0	1	0	0	1	0	0	0	0	0		0	0	0	0	0	0	0	0		0
NFA0D	1.35	2.78	3.5	0.71	5/15/2015	f	1		29		24						Currently married	0		4	7	6	5	0	0	0	0	0	1	0	1	1	0	0	0	0	1		0	0	0	0	0	0	0	0		0
NEZ0B	0.92	2.71	3.97	0.7	5/15/2015	f	1		29		24						Currently married	0		0	5	5	2	1	0	0	1	1	1	0	1	1	1	0	0	0	1		1	0	0	0	0	0	1	0		0
NEY0A	1.43	2.39	3.74	0.68	5/15/2015	f	1		29		24						Currently married	0		0	8	7	4	0	0	0	1	0	1	0	0	1	0	0	0	0	1		0	0	0	0	0	0	0	0		0
PHS0E	0.91	1.01	1.85	0.47	8/25/2015	f	1		28		25						Currently married	2	7	0	7	7	6	0	0	0	0	0	0	0	0	0	0	0	0	0	1		0	0	0	0	0	0	0	0		0
NKI0X	0.98	2.31	3.11	0.35	5/29/2015	f	1		29		24						Cohabiting	0		0	10	5	4	1	0	0	1	1	1	0	1	1	1	0	0	0	1		1	1	0	0	0	1	1	0		0
NZH0A	1.16	0.54	2.39	0.48	7/22/2015	f	1		28		25						Separated	0		0	1	3	1	0	0	0	1	0	0	0	0	1	0	0	0	0	0		0	0	0	0	0	0	0	0		0
NER0S	1.56	3.07	3.62	0.3	5/15/2015	f	1		29		24						Currently married	1	4	4	6	5	1	0	0	0	0	0	1	0	0	1	0	0	1	0	1		0	0	0	0	0	0	0	0		0
QYH0E	1.53	2.4	3.49	0.94	8/20/2015	f	1		28		25						Currently married	0		3	4	11	10	0	1	0	0	1	1	0	1	1	0	0	0	0	1		1	0	0	0	0	0	0	0		0
NMG0A	0.93	2.15	3.36	0.27	06-03-15	f	1		29		24						Separated	1	1	0	8	6	5	0	0	0	1	1	1	0	0	1	0	0	0	0	1		0	0	0	0	0	0	0	0		0
NEN0P	0.86	2.29	2.48	0.54	5/13/2015	f	1		29		24						Currently married	0		0	6	5	4	0	0	0	1	0	1	0	0	1	0	0	0	0	1		0	0	0	0	0	0	0	0		0
MEJ0H	0.95	1.25	2.83	0.51	03-04-15	t	1		29		24						Divorced	1	4	4	2	4	2	0	0	0	0	0	1	0	0	1	0	0	0	0	1		0	0	0	0	0	0	0	0		0
MDS0N	0.71	1.23	2.59	0.56	03-03-15	f	1		29		24						Currently married	0		4	2	3	2	0	0	0	0	0	0	0	0	0	0	0	0	0	0		0	0	0	0	0	0	0	0		0
QMA0A	1.55	1.14	3.23	0.35	08-06-15	f	1		28		25						Currently married	0		4	3	8	6	0	0	0	0	0	1	0	0	1	0	0	0	0	1		0	0	0	0	0	0	0	0		0
QTJ0X	1.16	2.9	3.76	0.64	8/17/2015	f	1		28		25						Currently married	0		4	5	3	2	0	0	0	0	0	1	0	0	1	0	0	0		0		0	0	0	0	0	0	0	0		0
QYF0C	0.75	1.14	2.28	0.42	8/20/2015	f	1		28		25						Currently married	0		4	5	7	3	0	0	0	0	0	0	0	0	0	0	0	0	0	0		0	0	0	0	0	0	0	0		0
NQG0G	0.65	1.47	2.74	0.82	6/22/2015	t	1		28		25						Cohabiting	2	9	0	6	4	3	1	0	0	1	1	1	0	1	1	1	0	1	0	1		1	0	0	0	0	0	1	0		0
PHK0W	1	1.94	2.87	0.95	9/24/2015	f	1		28		25						Separated	0		0	6	5	3	0	0	0	0	0	0	0	0	1	0	0	0	0	0		0	0	0	0	0	0	0	0		0
MRJ0I	0.72	1.2	2.6	0.54	5/14/2015	f	1		29		24						Currently married	0		0	8	6	4	0	0	0	1	0	0	0	0	0	0	0	0	0	0		0	0	0	0	0	0	0	0		0
NHV0D	1.53	1.49	3.84	1.16	5/27/2015	f	1		29		24						Currently married	0		0	6	3	2	0	0	1	0	0	0	0	0	1	0	0	0	0	1		0	0	0	0	0	0	0	0		0
NHX0F	1.07	2.19	4.01	0.86	5/22/2015	f	1		29		24						Currently married	1	1	0	10	3	3	0	0	0	1	0	0	0	0	0	0	0	0	0	1		0	0	0	0	0	0	0	0		0
NHY0G	0.97	2.18	3.33	0.52	5/22/2015	f	1		29		24						Currently married	0		4	7	3	2	0	0	0	0	0	0	0	0	1	0	0	0	0	0		0	0	0	0	0	0	0	0		0
NSN0S	1.26	0.63	2.53	1.02	6/26/2015	t	1		29		24						Cohabiting	1	7	0	8	7	5	1	0	0	1	0	1	0	1	1	1	0	0	0	1		0	0	0	0	0	0	1	1		0
NED0E	1.14	2.4	3.08	0.37	5/14/2015	f	1		29		24						Never married	2	10	4	1	3	2	0	0	0	0	0	0	0	0	1	0	0	0	0	0		0	0	0	0	0	0	0	0		0
NEC0D	1.64	3.3	4.03	0.53	5/14/2015	f	1		29		24						Currently married	0		4	8	4	3	0	0	0	0	1	0	0	1	0	0	0	0	1	0		0	0	0	0	0	0	0	0		1
MHY0D	0.75	0.92	2.27	0.32	3/20/2015	t	1		29		24						Currently married	1	6	1	11	6	5	0	0	0	0	0	1	0	0	1	0	0	1	0	1		0	1	0	0	0	0	0	0		0
NIJ0T	1.05	2.03	4.35	0.97	5/26/2015	f	1		29		24						Currently married	0		0	7	5	5	0	0	0	1	0	1	0	0	1	0	0	1	0	1		0	0	0	0	0	0	0	0		0
QXS0M	0.65	1.56	1.9	0.3	8/20/2015	f	1		28		25						Currently married	2	9	0	6	6	4	0	1	0	0	1	1	0	0	1	0	0	1	0	1		0	0	0	0	1	0	0	0		0
PQC0F	0.71	0.79	1.76	0.83	09-07-15	f	1		28		25						Currently married	0		0	7	4	3	0	0	0	0	0	0	0	0	0	0	0	0	0	0		0	0	0	0	0	0	0	0		0
QWA0R	1.48	2.02	3.17	0.62	8/18/2015	f	1		28		25						Currently married	0		4	6	5	3	0	0	0	0	0	0	0	0	1	0	0	1	0	1		1	0	0	0	0	0	0	0		0
QGA0L	1.44	0.98	2.27	0.4	7/30/2015	f	1		28		25						Currently married	0		0	8	7	5	0	0	0	1	1	1	0	0	1	0	0	0	0	1		0	0	0	0	0	0	0	0		0
QMF0F	0.79	0.56	1.94	0.32	08-07-15	f	1		28		25						Currently married	1	4	0	8	5	4	0	0	0	1	0	1	0	0	1	0	0	0	0	1		0	0	0	0	0	0	0	0		0
MPA0T	0.83	1	2.71	0.52	04-08-15	f	1		29		24						Currently married	0		4	6	8	6	0	0	0	0	0	1	0	0	1	0	0	0	0	1		0	0	0	0	0	0	0	0		0
MRR0Q	0.99	1.2	3.15	0.44	4/16/2015	f	1		29		24						Cohabiting	0		0	12	9	6	1	0	0	0	0	1	0	0	1	0	0	0	1	0		0	0	0	0	0	0	0	0		0
QJI0C	1.51	2.36	3.59	0.44	08-06-15	t	1		28		25						Currently married	2	4	4	3	6	6	1	0	0	0	1	1	1	1	1	1	0	0	0	1		0	1	1	0	0	1	1	1		0
QBP0Q	1.06	1.92	2.56	0.48	7/23/2015	f	1		28		25						Currently married	0		0	12	6	5	0	0	0	1	0	1	0	0	1	0	0	1	0	1		0	0	0	0	0	0	0	0		0
QGG0S	2.05	1.58	3.49	0.46	7/31/2015	f	1		28		25						Currently married	1	2	0	7	6	5	0	0	0	1	0	1	0	0	1	0	0	0	0	1		0	0	0	0	0	0	0	0		0
QKF0B	0.82	0.71	2.19	0.39	08-07-15	f	1		28		25						Currently married	0		4	6	6	4	0	0	0	0	0	0	0	0	1	0	0	0	0	1		0	0	0	0	0	0	0	0		0
MTA0D	0.87	1.65	2.74	0.84	4/20/2015	t	1		29		24						Currently married	2	14	1	10	10	5	1	0	0	0	1	1	0	1	1	1	0	1	0	1		1	0	0	0	1	1	1	0		0
MRX0W	1.3	1.82	3.37	0.42	4/16/2015	f	1		29		24						Currently married	0		0	4	5	4	1	0	0	1	1	1	0	0	1	0	0	0	0	1		0	0	0	0	0	0	0	0		0
MRN0M	0.8	1.83	3.61	1.23	4/16/2015	f	1		29		24						Widowed	2	9	1	2	4	1	0	0	0	1	0	1	0	1	1	0	0	1	0	1		0	0	0	0	0	0	0	0		0
QGX0J	1.3	1.07	2.35	0.26	08-06-15	f	1		28		25						Separated	1	3	0	2	3	2	0	0	0	1	0	0	0	0	0	0	0	0	0	0		0	0	0	0	0	0	0	0		0
NJB0M	1.21	1.74	3.77	2.36	5/27/2015	f	1		29		24						Currently married	0		0	6	5	3	0	0	0	1	0	1	0	0	1	0	0	1	0	1		0	0	0	0	0	0	0	0		0
PJC0R	1.34	1.41	2.32	0.51	8/27/2015	f	1		28		25						Currently married	0		0	3	5	3	0	0	0	0	0	0	0	0	0	0	0	0	0	0		0	0	0	0	0	0	0	0		0
NMF0Y	1.12	1.03	2.16	0.31	06-03-15	f	1		29		24						Currently married	0		0	8	7	6	0	0	0	1	0	1	0	1	1	0	0	1	0	1		0	0	0	0	0	0	0	0		0
NNQ0L	1.06	2.08	3.52	0.69	06-04-15	t	1		29		24						Currently married	2	12	0	4	3	2	1	0	0	1	1	1	1	1	1	1	0	1	0	1		0	1	0	0	0	1	1	1		0
NFC0F	1.29	2.57	3.55	0.43	5/15/2015	f	1		29		24						Divorced	0		0	3	6	3	0	0	0	1	0	1	0	0	1	0	0	0	0	1		0	0	0	0	0	0	0	0		0
PIW0J	0.8	1.47	1.88	0.6	8/27/2015	t	1		28		25						Currently married	3	3	2	6	3	3	0	0	0	0	0	1	0	0	1	0	0	0	0	0		0	0	0	0	0	0	0	0		0
PMZ0W	0.74	1.01	1.89	0.53	09-08-15	t	1		28		25						Currently married	3	4	1	0	7	7	0	1	0	0	0	1	0	1	1	1	0	1	0	1		0	0	0	0	0	0	0	0		0
NRH0J	1.18	1.01	2.97	0.26	6/24/2015	f	1		29		24						Cohabiting	0		0	5	6	4	1	0	0	1	1	1	0	1	1	0	0	1	0	1		1	1	0	0	0	0	1	0		0
NCT0Q	1.17	1.09	2.58	0.73	05-12-15	f	1		29		24						Cohabiting	0		0	5	3	2	1	0	0	1	0	1	0	0	1	0	0	0	0	1		0	0	0	0	0	0	0	0		0
NJY0K	0.99	1.37	2.77	0.54	5/28/2015	f	1		29		24						Currently married	2	7	0	10	5	4	1	0	0	1	1	1	0	1	1	1	0	1	0	1		1	1	0	0	0	0	0	0		0
QMZ0A	1.12	1.66	3.44	0.84	08-11-15	f	1		28		25						Currently married	0		4	6	5	2	0	0	0	0	0	0	0	0	1	0	0	0	0	0		0	0	0	0	0	0	0	0		0
PPA0B	0.76	1.12	1.55	0.45	09-08-15	f	1		28		25						Currently married	0		4	4	3	2	0	0	0	0	0	1	0	0	1	0	0	0	0	1		0	0	0	0	0	0	0	0		0
QIZ0Q	1.52	1.58	3.29	0.57	08-04-15	f	1		28		25						Currently married	0		0	1	2	1	0	0	0	1	0	0	0	0	1	0	0	0	0	0		0	0	0	0	0	0	0	0		0
PMG0D	0.95	0.83	2.11	0.73	09-08-15	f	1		28		25						Divorced	0		0	0	3	1	0	0	0	0	0	0	0	0	0	0	0	0	0	0		0	0	0	0	0	0	0	0		0
QPY0D	1.16	1.8	3.6	0.56	8/13/2015	f	1		28		25						Currently married	0		0	7	6	5	0	0	0	1	0	0	0	0	0	0	0	0	0	0		0	0	0	0	0	0	0	0		0
QYT0Q	1.21	2.57	3.38	0.59	09-04-15	f	1		28		25						Currently married	0		0	7	5	3	0	0	0	0	0	1	0	0	1	0	0	0	0	1		0	0	0	0	0	0	0	0		0
PNJ0I	1.28	2.69	3.47	0.64	09-10-15	f	1		28		25						Currently married	0		4	7	7	6	0	0	0	0	0	0	0	0	1	0	0	0	0	1		0	0	0	0	0	0	0	0		0
NKH0W	0.99	2.18	3.67	2.4	5/28/2015	f	1		29		24						Currently married	0		4	2	3	2	0	0	0	0	0	1	0	0	1	0	0	0	0	1		0	0	0	0	0	0	0	0		0
MRP0N	0.97	1.45	2.88	0.6	4/14/2015	f	1		29		24						Cohabiting	0		0	5	3	3	0	1	0	1	0	0	0	0	0	0	0	0	0	1		0	0	0	0	0	0	0	0		0
MHK0P	2.03	0.68	3.23	0.32	3/16/2015	f	1		29		24						Currently married	0		4	3	3	2	0	0	0	0	0	1	0	0	1	0	0	0	0	1		0	0	0	0	0	0	0	0		0
NJK0X	1.12	2.52	4.34	0.72	5/26/2015	f	1		29		24						Currently married	0		0	8	6	4	0	0	0	1	0	1	0	1	1	0	0	0	0	1		0	0	0	0	0	0	0	0		0
NGR0X	1.22	2.11	4.68	0.63	5/18/2015	f	1		29		24						Cohabiting	0		0	5	5	3	0	0	0	1	0	1	0	0	1	0	0	0	0	0		0	0	0	0	0	0	0	0		0
NMK0E	0.84	1.23	2.38	0.43	06-03-15	f	1		29		24						Cohabiting	0		0	5	3	2	0	0	0	1	0	1	0	1	1	0	0	0	0	1		0	0	0	0	0	0	0	0		0
MQC0Y	1.17	3.05	4.48	0.73	04-10-15	f	1		29		24						Currently married	2	9	4	6	6	5	1	0	0	0	1	1	0	0	1	0	0	1	0	1		0	0	0	0	0	0	0	0		1
QAW0V	0.4	0.4	1.97	1	08-11-15	f	1		28		25						Currently married	2	10	4	8	5	4	0	0	0	0	1	1	0	1	1	0	0	0	0	1		0	0	0	0	0	0	0	0		0
MRB0A	1	1.68	3.12	0.9	4/13/2015	f	1		29		25						Currently married	0		0	2	3	2	0	0	0	1	0	1	0	0	0	0	0	0	0	0		0	0	0	0	0	0	0	0		0
PQR0V	1.11	2.08	2.9	0.44	09-11-15	t	1		28		25						Currently married	3	3	2	2	4	1	1	0	0	0	1	0	0	1	1	0	0	0	0	1		0	0	1	0	1	0	1	1		0
MYL0Y	1.38	1.08	3.35	1.14	3/30/2015	f	1		29		24						Currently married	0		4	4	5	2	0	0	0	0	0	0	0	0	0	0	0	0	0	0		0	0	0	0	0	0	0	0		0
MGS0V	1.48	3.9	5.27	0.68	03-03-15	f	1		29		24						Currently married	0		4	6	4	2	0	0	0	0	0	1	0	0	1	0	0	0	0	1		0	0	0	0	0	0	0	0		0
MGK0M	0.73	0.4	1.33	0.28	03-03-15	f	1		29		24						Currently married	2	7	4	8	9	7	0	0	0	0	0	1	0	1	1	0	0	1	0	1		0	0	0	0	0	0	0	0		0
PER0W	0.86	2.27	2.95	0.46	8/20/2015	f	1		28		25						Divorced	0		0	4	5	3	1	0	0	0	0	1	0	1	1	0	0	0	0	1		0	0	0	0	0	0	0	0		0
QNB0D	1.11	1.93	4.33	0.59	08-11-15	f	1		28		25						Currently married	2	4	4	5	4	3	0	0	0	0	0	1	0	0	1	0	0	0	0	0		0	0	0	0	0	0	0	0		0
NLF0W	1.16	1.48	3.48	0.42	5/29/2015	f	1		29		24						Currently married	1	3	4	9	6	5	1	0	0	0	1	1	0	1	1	1	0	1	0	1		1	1	1	0	0	0	1	0		0
PNT0S	1.14	2.34	2.75	0.62	09-08-15	f	1		28		25						Currently married	0		4	7	8	6	0	0	0	0	0	1	0	0	1	0	0	0	0	1		0	0	0	0	0	0	0	0		0
QJX0Q	1.01	0.77	2.13	0.41	08-06-15	f	1		28		25						Currently married	0		0	5	5	3	0	1	0	0	0	1	0	0	1	0	0	0	0	1		0	0	0	0	0	0	0	0		0
NTM0T	0.61	2.33	3.6	0.57	6/29/2015	f	1		29		24						Currently married	1	3	0	3	6	4	1	0	0	1	1	1	0	1	1	0	0	0	0	1		1	1	0	0	0	0	0	0		0
NGA0F	1.5	1.67	4.3	1.25	5/21/2015	f	1		29		24						Currently married	0		0	6	4	2	1	0	0	1	1	0	0	1	1	0	0	0	0	1		0	0	0	0	0	0	0	0		0
MIT0B	0.7	1.39	2.67	0.51	3/19/2015	f	1		29		24						Currently married	0		0	6	7	5	0	0	0	1	0	1	0	0	1	0	0	0	0	0		0	0	0	0	0	0	0	0		0
NGJ0P	0.3	0.65	1.68	0.7	5/21/2015	f	1		29		24						Divorced	0		0	1	4	2	0	0	0	1	0	1	0	0	1	0	0	0	0	1		0	0	0	0	0	0	0	0		0
NLR0I	0.83	1.19	2.73	0.67	06-02-15	t	1		29		24						Never married	0		4	4	3	2	0	0	0	0	0	1	0	0	0	0	0	0	0	1		0	0	0	0	0	0	0	0		0
NCM0J	0.83	1.36	1.93	0.44	05-12-15	f	1		29		24						Currently married	1	5	4	10	4	3	0	0	0	0	0	1	0	0	1	0	0	0	0	1		0	0	0	0	0	0	0	0		0
PHC0M	1.64	1.57	3.28	0.32	8/24/2015	f	1		28		25						Currently married	0		0	2	5	3	0	0	0	0	0	0	0	0	0	1	0	0	0	1		0	0	0	0	0	0	0	0		0
MPR0L	0.8	1.6	3.02	0.66	04-09-15	f	1		29		24						Divorced	0		0	2	2	1	1	0	0	1	0	1	0	0	1	0	0	0	0	0		0	0	0	0	0	0	0	0		0
NQD0D	1.81	3.34	5.71	0.64	6/22/2015	t	1		29		24						Currently married	3	15	0	10	7	4	1	0	0	0	1	1	0	1	1	1	0	1	0	1		1	1	0	0	1	1	1	1		0
NCC0Y	1.47	1.99	3.44	0.61	05-12-15	f	1		29		24						Separated	0		4	5	6	5	0	0	0	0	0	0	0	0	1	0	0	0	0	0		0	0	0	0	0	0	0	0		0
NWL0X	2.09	1.39	3.86	0.42	07-03-15	f	1		29		24						Currently married	0		4	3	2	2	0	0	0	0	0	0	0	0	1	0	0	0	0	1		0	0	0	0	0	0	0	0		0
MVY0E	1.08	2.02	3.95	0.77	05-06-15	f	1		29		24						Currently married	0		0	7	4	3	0	0	0	1	0	1	0	0	1	0	0	0	0	1		0	0	0	0	0	0	0	0		0
QPZ0E	1.08	0.5	2.21	0.57	8/13/2015	f	1		28		25						Currently married	0		0	11	8	6	0	0	0	1	0	1	0	1	1	0	0	0	0	1		0	0	0	0	0	0	0	0		0
NLG0X	1.39	2.43	3.5	0.57	5/29/2015	f	1		29		24						Currently married	2	10	4	6	5	4	1	0	0	0	0	0	0	0	1	0	0	0	0	1		0	0	0	0	0	0	0	0		0
PRR0X	1.06	3.05	3.3	0.77	09-09-15	f	1		28		25						Currently married	0		0	5	5	4	0	0	0	0	0	1	0	0	1	0	0	0	0	1		0	0	0	0	0	0	0	0		0
PWE0S	1.21	1.04	2.26	0.71	9/14/2015	f	1		28		25						Currently married	0		0	8	2	2	0	0	0	0	0	1	0	0	1	0	0	0	0	0		0	0	0	0	0	0	0	0		0
NVX0G	1.1	2	3.97	0.77	07-06-15	f	1		29		24						Currently married	0		4	4	4	4	0	0	0	0	0	0	0	0	1	0	0	0	0	1		0	0	0	0	0	0	0	0		0
QYS0P	0.21	0.42	0.59	0.4	8/31/2015	f	1		28		25						Currently married	2	10	4	6	5	3	0	0	0	0	0	1	0	0	1	0	0	0	0	1		0	0	0	0	0	0	0	0		0
PMF0C	1.04	2.44	3.02	0.75	09-08-15	f	1		28		25						Currently married	1	6	0	7	4	3	0	0	0	0	0	1	0	1	1	0	0	0	0	1		0	0	0	0	0	0	0	0		0
NBP0J	2.6	1.74	4.08	0.45	05-08-15	f	1		29		24						Currently married	1	4	4	5	3	2	0	0	0	0	0	1	0	0	1	0	0	0	0	1		0	0	0	0	0	0	0	0		0
QPN0S	1.11	2.48	3.73	0.41	8/13/2015	f	1		28		25						Currently married	0		0	5	6	5	0	0	0	0	0	1	0	0	1	0	0	0	0	1		0	0	0	0	0	0	0	0		0
QYI0F	1.16	2.38	2.95	0.48	8/25/2015	f	1		28		25						Currently married	1	5	0	7	5	4	0	0	0	0	0	1	0	0	1	0	0	0	0	1		0	0	0	0	0	0	0	0		0
NNH0D	0.5	0.91	2.47	0.56	06-09-15	f	1		29		24						Separated	1	3	4	3	6	4	1	0	0	0	0	1	0	1	1	0	0	0	1	0		0	0	0	0	0	0	0	0		0
QBI0J	1.5	0.89	2.54	0.27	7/23/2015	f	1		28		25						Currently married	1	2	4	6	3	2	0	0	0	0	0	0	0	0	1	0	0	0	0	0		0	0	0	0	0	0	0	0		0
QRX0G	1.15	2.15	2.58	0.45	8/14/2015	f	1		28		25						Currently married	0		4	3	2	1	0	0	0	0	0	0	0	0	1	0	0	0	0			0	0	0	0	0	0	0	0		0
NNK0G	1.03	2.1	4.13	0.88	06-04-15	f	1		29		24						Currently married	2	9	0	8	5	5	1	0	0	1	1	0	0	1	0	1	0	1	0	1		1	1	0	0	0	0	1	0		0
MLY0L	0.85	1.83	3.11	0.46	3/19/2015	f	1		29		24						Currently married	0		4	5	5	4	0	0	0	0	0	1	0	0	1	0	0	1	0	1		0	0	0	0	0	0	0	0		0
NHT0C	1.89	1.34	4.1	0.68	5/27/2015	f	1		29		24						Currently married	0		4	4	6	2	0	0	0	0	0	1	0	0	1	0	0	0	0	1		0	0	0	0	0	0	0	0		0
PHE0P	1.72	1.08	2.61	0.49	8/24/2015	f	1		28		25						Currently married	0		4	4	5	3	0	0	0	0	0	1	0	0	1	0	0	0	0	1		0	0	0	0	0	0	0	0		0
MGQ0S	0.94	1.4	2.81	0.29	03-03-15	f	1		29		24						Currently married	0		4	5	8	5	0	0	0	0	0	0	0	0	1	0	0	0	0	1		0	0	0	0	0	0	0	0		0
MDV0Q	1.21	0.93	2.87	0.61	03-12-15	f	1		29		24						Currently married	2	10	0	4			0	0	0	0	0	1	0	0	0	0	0	0	0	1		0	0	0	0	0	0	0	0		0
MQF0C	0.87	2.77	3.72	0.68	4/14/2015	f	1		29		24						Currently married	0		0	5	5	3	0	0	0	1	0	0	0	0	1	0	0	0	0	0		0	0	0	0	0	0	0	0		0
NNP0K	1.6	0.68	2.49	0.61	06-04-15	t	1		29		24						Separated	2	15	0	5	4	3	1	0	0	1	1	1	0	1	1	0	0	0	0	1		1	0	0	0	0	0	0	0		0
MQR0N	1.35	2.79	4.26	0.43	04-10-15	f	1		29		24						Currently married	0		0	3	3	2	0	0	0	1	0	0	0	0	1	0	0	0	0	1		0	0	0	0	0	0	0	0		0
NYS0I	0.91	0.93	2.01	0.39	7/22/2015	f	1		28		25						Currently married	0		4	6	3	2	0	0	0	0	0	0	0	0	1	0	0	0	0	1		0	0	0	0	0	0	0	0		0
NSJ0N	0.99	0.93	2.2	0.87	6/26/2015	f	1		36		31						Cohabiting	1	8	0	2	2	1	0	0	0	1	0	1	0	0	1	0	0	0	0	1		0	0	0	0	1	0	0	0		0
MBF0W	1.07	1.71	2.98	0.38	2/24/2015	f	1		29		24						Currently married	2	7	4	6	4	3	0	0	0	0	0	1	0	0	1	0	0	0	0	1		0	0	0	0	0	0	0	0		0
QES0B	2.25	2.77	4.4	1.14	7/30/2015	t	1		28		25						Currently married	2	10	0	4	4	3	0	0	0	1	0	0	0	0	0	0	0	0	0	1		0	0	0	0	0	0	0	0		0
QHE0S	1.72	1.27	3.21	0.44	08-03-15	f	1		28		25						Currently married	0		0	7	3	3	0	0	0	0	0	1	0	0	1	0	0	1	0	1		0	0	0	0	0	0	0	0		0
NVW0F	1.99	1.52	4.11	0.79	07-02-15	f	1		29		24						Currently married	0		4	6	7	6	1	0	0	0	1	1	0	0	1	1	0	1	0	1		1	1	0	0	0	0	1	0		0
QLE0C	1.41	2.27	3.7	0.31	08-05-15	f	1		28		25						Currently married	2	12	4	6	2	2	0	0	0	0	0	0	0	0	0	0	0	0	0	1		0	0	0	0	0	0	0	0		0
NVS0C	1.23	1.54	3.6	0.76	07-02-15	t	1		29		24						Currently married	3	3	1	1	1	1	1	0	0	0	1	1	0	1	1	1	0	0	0	1		1	0	0	0	0	1	1	0		0
QKT0P	1.34	0.76	2.38	0.49	08-07-15	f	1		28		25						Currently married	0		4	8	6	4	0	0	0	0	0	0	0	0	1	0	0	1	0	0		0	0	0	0	0	0	0	0		0
NGG0L	0.98	3.03	5.09	0.61	5/21/2015	f	1		29		24						Currently married	1	4	0	13	8	6	1	0	0	1	1	1	0	1	1	1	0	1	0	1		1	0	0	0	0	1	1	0		0
NFB0E	1.01	2.11	2.75	0.89	5/15/2015	f	1		29		24						Currently married	1	6	0	5	3	2	0	0	0	1	0	1	0	0	1	0	0	0	0	1		0	0	0	0	0	0	0	0		0
NFZ0D	1.34	0.73	2.7	0.77	5/21/2015	f	1		29		24						Currently married	0		0	6	3	2	1	0	0	0	0	1	0	0	1	0	0	0	0	1		0	0	0	0	0	0	0	0		0
PRH0M	0.87	2.86	3.67	0.45	09-09-15	f	1		28		25						Currently married	1	6	0	8	7	6	0	1	0	0	0	1	0	1	1	0	0	0	0	1		0	0	0	0	0	0	0	0		0
QWZ0R	0.88	1.76	2.63	1.06	8/19/2015	f	1		28		25						Currently married	0		0	8	5	4	0	0	0	0	0	0	0	0	1	0	0	1	0	1		0	0	0	0	0	0	0	0		0
NLX0N	0.98	1.8	3.35	0.38	06-02-15	f	1		29		24						Separated	0		2	3	4	3	0	0	0	0	0	0	0	1	1	0	0	0	0	1		0	0	0	0	0	0	0	0		0
NVF0N	0.96	2.56	4.53	0.74	6/30/2015	f	1		29		24						Currently married	0		0	7	8	4	0	0	0	0	0	0	0	0	1	0	0	0	0	1		0	0	0	0	0	0	0	0		0
NVE0M	1.14	1.65	1.23	1.71	6/30/2015	f	1		29		24						Currently married	1	2	0	4	3	2	0	0	0	1	0	1	0	0	1	0	0	1	0	1		0	0	0	0	0	0	0	0		0
MBV0L	0.98	1.65	2.83	0.48	2/24/2015	f	1		29		24						Currently married	0		4	7	5	4	0	0	0	0	0	1	0	0	1	0	0	1	0	1			0	0	0	0	0	0	0		0
NYA0P	0.98	1.22	2.7	0.39	7/22/2015	f	1		28		25						Widowed	0		0	1	4	1	0	0	0	1	0	0	0	0	1	0	0	0	0	0		0	0	0	0	0	0	0	0		0
NVA0I	1.12	2.77	5.09	0.68	6/30/2015	f	1		29		24						Currently married	0		0	4	4	2	0	0	0	1	0	1	0	1	1	0	0	1	0	1		0	0	0	0	0	0	0	0		1
QPJ0N	1.12	1.31	3.41	0.38	08-12-15	f	1		28		25						Currently married	0		0	8	5	3	0	0	0	1	0	1	0	0	1	0	0	0	0	0		0	0	0	0	0	0	0	0		0
MTY0C	0.53	2.36	4.75	0.81	05-04-15	t	1		29		24						Currently married	0		0	9	7	5	0	0	0	1	0	1	0	0	1	0	0	0	0	1		0	0	0	0	0	0	0	0		0
MRC0B	1.58	1.88	3.93	0.58	4/14/2015	f	1		29		24						Cohabiting	0		0	7	4	3	1	0	0	1	1	1	0	0	1	0	0	0	0	1		0	0	0	0	0	0	0	0		0
NVN0X	1.25	1.4	3.76	0.85	07-02-15	f	1		29		24						Currently married	2	7	4	5	4	4	1	0	0	0	1	1	0	0	1	1	0	0	0	1		1	1	0	0	0	1	1	0		0
NEK0L	1.2	2.97	3.46	0.5	5/15/2015	f	1		29		24						Cohabiting	0		0	8	3	3	0	0	0	1	0	0	0	0	1	0	0	0	0	1		0	0	0	0	0	0	0	0		0
MBW0M	1.22	1.59	3.01	0.48	2/26/2015	f	1		29		24						Currently married	1	5	4	5	7	5	0	0	0	0	0	1	0	0	1	0	1	0	1	0		0	0	0	0	0	0	0	0		0
MBD0T	0.83	1.75	2.57	0.39	2/24/2015	t	1		29		24						Currently married	1	4	4	7	6	5	0	0	0	0	0	1	0	0	1	0	0	0	0	1		0	0	0	0	0	0	0	0		0
MBG0X	0.82	1.43	2.21	0.37	2/24/2015	f	1		29		24						Currently married	0		4	8	6	6	0	0	0	0	0	1	0	0	1	0	0	1	0	1		0	0	0	0	0	0	0	0		0
QBB0C	1.19	1.75	3.56	0.43	08-10-15	f	1		28		25						Currently married	0		0	4	7	5	0	0	0	1	0	0	0	0	1	0	0	0	0	1		0	0	0	0	0	0	0	0		0
MYT0G	1.54	1.12	4.4	0.78	3/30/2015	f	1		29		24						Cohabiting	0		0	6	3	2	1	0	0	0	0	1	0	0	0	0	0	0	0	1		0	0	0	0	0	0	0	0		0
NJI0V	1.46	1.25	3.08	0.64	5/26/2015	f	1		29		24						Currently married	0		0	7	4	3	0	0	0	1	0	0	0	0	1	0	0	0	0	1		0	0	0	0	0	0	0	0		0
MFI0I	0.59	0.88	2.18	0.73	03-09-15	f	1		29		24						Currently married	1	4	4	4	5	2	0	0	0	0	0	1	0	0	1	0	0	0	0	1		0	0	0	0	0	0	0	0		0
NFQ0T	0.82	1.44	3.22	0.75	5/19/2015	f	1		29		24						Currently married	0		0	6	5	5	0	0	0	1	0	0	0	0	1	0	0	0	0	1		0	0	0	0	0	0	0	0		0
MCY0R	0.65	1.15	2.03	0.68	03-02-15	f	1		29		24						Currently married	2	10	4	3	2	1	0	0	0	0	0	1	0	0	1	0	0	0	0	1		0	0	0	0	0	0	0	0		0
MJZ0I	1.19	2.89	3.95	0.73	3/23/2015	f	1		29		24						Currently married	2	7	4	6	3	1	0	0	0	0	0	0	0	0	0	0	0	0	0	0		0	0	0	0	0	0	0	0		0
PRJ0P	1.26	1.14	2.3	0.56	09-10-15	f	1		28		25						Currently married	0		0	3	3	2	0	0	0	0	0	0	0	0	1	0	0	0	0	1		0	0	0	0	0	0	0	0		0
MZB0P	1.36	1.34	3.54	0.51	3/30/2015	f	1		29		24						Currently married	0		0	4	5	4	0	0	0	1	0	1	0	0	0	0	0	0	0	0		0	0	0	0	0	0	0	0		0
QBD0E	1.23	2.74	5.04	0.67	08-10-15	f	1		28		25						Currently married	1	4	0	5	4	2	0	0	0	0	0	1	0	0	1	0	0	0	0	1		0	0	0	0	0	0	0	0		0
PVM0A	0.95	2.12	2.61	0.35	9/14/2015	f	1		28		25						Currently married	0		0	4	3	3	0	0	0	0	0	1	0	0	1	0	0	0	0	0		0	0	0	0	0	0	0	0		0
MZA0N	1.49	1.55	4.7	0.55	3/30/2015	f	1		29		24						Currently married	0		0	4	2	1	0	0	0	1	0	1	0	0	1	0	0	0	0	1		0	0	0	0	0	0	0	0		0
NRT0W	1.14	2.01	4.04	0.6	6/29/2015	f	1		29		24						Cohabiting	1	2	0	7	4		1	0	0	1	1	0	0	0	1	0	0	1	0	1		0	0	0	0	0	0	0	0		0
QHB0P	2.07	3.45	4.53	0.64	08-03-15	f	1		28		25						Currently married	0		4	7	3	2	0	0	0	0	0	1	0	0	1	0	0	0	0	1		0	0	0	0	0	0	0	0		0
MFM0M	1.38	1.34	3.62	0.45	03-12-15	f	1		29		24						Never married	0		4	8	6	4	0	0	0	0	0	0	0	0	1	0	0	0	0	1		0	0	0	0	0	0	0	0		0
PWK0A	1.74	3.54	4.12	0.51	9/14/2015	f	1		28		25						Divorced	1	3	0	5	4	3	0	0	0	0	0	0	0	0	1	0	0	0	0	1		0	0	0	0	0	0	0	0		0
QFQ0B	1.59	1.21	2.92	0.43	7/31/2015	f	1		28		25						Cohabiting	2	9	1	1	6	3	1	1	0	1	1	1	0	1	1	0	0	0	0	1		1	0	0	0	0	1	0	1		0
MZD0R	1.26	1.1	3.57	0.45	3/26/2015	f	1		29		24						Currently married	0		0	2	2	1	0	0	0	0	0	0	0	0	0	0	0	0	0	0		0	0	0	0	0	0	0	0		0
NIE0N	0.86	1.67	3.64	0.93	5/22/2015	f	1		29		24						Currently married	0		0	3	4	2	0	0	0	1	0	1	0	0	1	0	0	0	0	0		0	0	0	0	0	0	0	0		0
MFW0W	1.04	1	2.62	0.55	03-12-15	f	1		29		24						Currently married	0		4	8	6	4	1	0	0	0	0	1	0	1	1	0	0	0	0	1		0	0	0	0	0	0	0	0		0
NEL0M	1.62	1.65	3.35	1.02	5/15/2015	f	1		29		24						Currently married	2	10	1	8	5	5	0	0	0	1	0	1	0	0	1	0	0	1	0	1		0	0	0	0	0	0	0	0		0
MGA0C	1.46	1	3.71	0.49	03-12-15	f	1		29		24						Currently married	1	1	0	7	7	5	0	0	0	0	0	0	0	0	1	0	0	0	0	0		0	0	0	0	0	0	0	0		0
MSA0B	1.09	1.5	3.14	0.49	5/16/2015	f	1		29		24						Currently married	0		0	12	15	11	0	0	0	1	0	1	0	0	1	0	0	1	0	0		0	0	0	0	0	0	0	0		0
PND0C	0.9	1.52	2.41	1.05	09-07-15	f	1		28		25						Currently married	0		4	6	6	4	0	0	0	0	0	0	0	0	1	0	0	0	0	1		0	0	0	0	0	0	0	0		0
PMT0Q	1.41	1.03	2.42	0.34	09-07-15	f	1		28		25						Currently married	0		4	5	4	2	0	0	0	0	0	0	0	0	1	0	0	0	0	1		0	0	0	0	0	0	0	0		0
NPR0P	1.02	1.34	3.54	0.74	06-09-15	t	1		29		24						Cohabiting	2	12	0	9	9	8	1	0	1	1	1	1	1	1	1	1	0	1	0	0		1	1	1	1	1	1	1	1		0
NBC0W	1.01	2.38	2.93	0.29	05-08-15	f	1		29		24						Currently married	0		0	10	6	4	1	0	0	1	1	1	0	1	1	1	0	0	0	1		1	0	0	0	0	0	1	0		0
NVD0L	0.98	0.91	0.33	1.44	6/30/2015	f	1		29		24						Currently married	0		0	10	2	1	1	0	0	0	1	1	0	1	1	1	0	0	0	1		1	1	1	0	0	1	1	0		0
PQS0W	0.83	1.59	2.56	0.49	09-09-15	f	1		28		25						Currently married	1	2	4	9	10	7	0	0	0	0	0	0	0	0	1	0	0	1	0	1		0	0	0	0	0	0	0	0		0
MZN0D	1.63	1.96	3.87	0.58	05-06-15	f	1		29		24						Currently married	0		0	4	4	3	0	0	0	1	0	1	0	0	1	0	0	0	0	1		0	0	0	0	0	0	0	0		0
NFN0R	1.85	2.7	5.86	0.7	5/19/2015	f	1		29		24						Widowed	0		0	2	5	2	0	0	0	1	0	0	0	0	0	0	0	0	0	0		0	0	0	0	0	0	0	0		0
NRG0I	0.61	0.67	1.64	0.2	6/24/2015	f	1		29		24						Never married	0		0	2	2	2	1	0	0	1	0	1	0	1	1	0	0	0	0	1		0	0	0	0	1	0	0	0		0
NEF0G	0.86	1.4	2.06	0.63	5/14/2015	f	1		29		24						Currently married	1	4	0	4	5	3	0	0	0	1	0	1	0	0	1	0	0	1	0	1		0	0	0	0	0	0	0	0		0
MZS0H	1.54	2.27	3.7	0.46	05-07-15	f	1		29		24						Currently married	1	4	0	4	4	4	0	0	0	1	0	0	0	0	0	0	0	0	0	1		0	0	0	0	0	0	0	0
NRN0Q	0.91	1.78	3.46	0.62	6/24/2015	t	1		29		24						Cohabiting	2	4	1	6	20	5	1	0	0	1	1	0	1	1	1	1	0	0	0	1		1	1	0	0	1	1	1	1		0
NHH0P	0.99	1.46	2.7	0.69	5/19/2015	f	1		29		24						Currently married	0		0	5	3	2	0	0	0	1	0	1	0	0	1	0	0	0	0	1		0	0	0	0	0	0	0	0		0
PFR0Y	0.5	1.14	1.75	0.34	8/21/2015	f	1		28		25						Currently married	0		0	4	5	3	0	0	0	0	0	1	0	0	1	0	0	0	0	1		0	0	0	0	0	0	0	0		0
QDK0Q	1.21	1.57	3.7	0.57	7/28/2015	f	1		28		25						Currently married	0		4	4	8	5	1	0	0	0	1	1	0	0	1	0	0	0	0	1		0	0	0	0	0	0	0	0		0
QLB0Y	2.02	1.06	3.53	0.2	08-05-15	f	1		28		25						Currently married	0		0	3	4	2	0	0	0	0	0	0	0	0	1	0	0	0	0	0		0	0	0	0	0	0	0	0		0
MCC0V	1.04	2.49	3.07	0.49	2/26/2015	f	1		29		24						Currently married	0		4	7	3	2	0	0	0	0	0	0	0	0	1	0	0	0	0	0		0	0	0	0	0	0	0	0		0
QLD0B	1.53	0.97	2.59	0.39	08-05-15	f	1		28		25						Currently married	0		4	4	5	2	0	0	0	0	0	0	0	0	1	0	0	0	0	1		0	0	0	0	0	0	0	0		0
MRW0V	0.7	1.36	2.99	0.55	4/17/2015	t	1		29		24						Currently married	2	8	1	6	7	5	1	0	0	1	1	1	0	1	1	0	0	1	0	1		1	0	0	0	1	1	0	0		0
MZY0M	0.96	2.81	4.15	1.29	05-07-15	f	1		29		24						Separated	0		4	3	2	1	0	0	0	0	0	0	0	0	0	0	0	0	0	0		0	0	0	0	0	0	0	0		0
MCP0I	0.75	0.81	1.71	0.41	2/26/2015	f	1		29		24						Separated	0		4	2	3	3	0	0	0	0	0	1	0	0	1	0	0	1	0	0		0	0	0	0	0	0	0	0		0
PVI0V	1.4	2.1	3.03	0.46	9/14/2015	f	1		28		25						Currently married	1	3	0	9	5	4	0	0	0	0	0	0	0	0	1	0	0	0	0	1		0	0	0	0	0	0	0	0		0
QBT0V	0.4	0.55	1.46	0.16	7/23/2015	f	1		28		25						Currently married	0		0	9	5	3	0	0	0	1	0	0	0	0	1	0	0	0	0	1		0	0	0	0	0	0	0	0		0
QBS0T	1.63	1.68	4.28	0.55	7/23/2015	f	1		28		25						Currently married	0		0	9	6	5	0	0	0	1	0	1	0	0	1	0	0	1	0	1		0	0	0	0	0	0	0	0		0
QXI0D	0.95	1.6	2.57	0.53	8/20/2015	f	1		28		25						Never married	2	4	4	5	4	4	0	0	0	0	0	1	0	0	1	0	0	1	0	1		0	0	0	0	0	0	0	0		0
NJP0C	1.52	1.56	3.57	0.54	5/27/2015	f	1		29		24						Divorced	0		0	3	5	4	0	0	0	1	0	1	0	0	1	0	0	0	0	0		0	0	0	0	0	0	0	0		0
MBI0A	1.29	2.32	3.66	0.68	2/24/2015	f	1		29		24						Currently married	0		4	5	6	4	0	0	0	0	0	1	0	0	1	0	0	0	0	0		0	0	0	0	0	0	0	0		0
PPF0G	1.78	2.85	3.68	0.39	09-07-15	f	1		28		25						Currently married	0		4	5	4	4	0	0	0	0	0	0	0	0	1	0	0	0	0	1		0	0	0	0	0	0	0	0		0
PJW0L	1.24	3.47	4	1.5	8/28/2015	f	1		28		25						Divorced	0		0	0	3	1	0	0	0	0	0	0	0	0	0	0	0	0	0	0		0	0	0	0	0	0	0	0		0
QRE0M	1.22	1.86	2.48	0.36	8/14/2015	f	1		28		25						Currently married	0		4	5	7	6	0	1	0	0	0	1	1	0	0	1	0	0	0	0		1	0	0	0	0	0	0	0		0
NQI0I	0.93	2.23	4.09	0.46	6/23/2015	f	1		36		31						Currently married	2	7	0	4	1	1	0	0	0	1	0	1	0	1	0	0	0	1	0	1		0	0	0	0	0	0	0	0		0
MDR0M	1.1	2.88	3.22	0.71	03-03-15	f	1		29		24						Currently married	0		4	6	5	3	0	0	0	0	0	1	0	0	1	0	0	0	1	0		0	0	0	0	0	0	0	0		0
PIT0H	1.26	1.62	2.41	0.32	8/25/2015	f	1		28		25						Currently married	0		0	4	5	4	0	0	0	0	0	1	0	0	0	0	0	1	0	1		0	0	0	0	0	0	0	0		0
QIT0K	1.2	1.1	2.86	0.44	08-05-15	f	1		28		25						Widowed	1	4	0	2	2	2	0	0	0	0	0	1	0	0	1	0	0	0	0	1		0	0	0	0	0	0	0	0		0
MQT0Q	1.03	0.85	2.28	0.62	04-10-15	f	1		29		24						Currently married	0		4	7	5	3	0	0	0	0	0	0	0		1	0	0	0	0	0		0	0	0	0	0	0	0	0		0
NBK0F	0.97	3.82	3.61	0.86	05-11-15	f	1		29		24						Currently married	0		0	9	5	4	1	0	0	1	0	1	0	1	1	0	0	0	0	1		0	0	0	0	0	0	0	0		0
PVJ0W	1.09	1.9	3.06	0.96	9/14/2015	f	1		28		25						Currently married	0		0	7	5	3	0	0	0	0	0	0	0	0	1	0	0	0	0	1		0	0	0	0	0	0	0	0		0
PFD0J	0.89	1.96	2.54	0.37	8/21/2015	f	1		28		25						Currently married	0		4	3	3	2	0	0	0	0	0	1	0	0	1	0	0	0	0	1		0	0	0	0	0	0	0	0		0
PHI0T	1.44	3.19	3.62	0.7	8/24/2015	f	1		28		25						Currently married	0		4	5	3	2	0	0	0	0	0	0	0	0	0	0	0	0	0	0		0	0	0	0	0	0	0	0		0
NNM0I	0.95	2.32	3.31	0.35	06-04-15	f	1		29		24						Currently married	1	6	0	3	3	2	0	0	0	1	0	0	0	0	1	0	0	0	0	1		0	0	0	0	0	0	0	0		0
MRD0C	0.89	1.09	3.02	0.55	4/14/2015	f	1		29		24						Currently married	1	3	0	9	8	7	0	0	0	1	0	1	0	1	1	0	0	1	0	1		0	0	0	0	0	0	0	0		0
NGH0M	1.05	0.45	1.81	0.91	5/21/2015	f	1		29		24						Cohabiting	1	5	0	4	3	3	0	0	0	1	0	1	0	0	1	0	0	0	0	0		0	0	0	0	0	0	0	0		0
MPY0S	0.74	1.35	3.08	0.55	04-09-15	f	1		29		24						Currently married	0		4	6			1	0	0	1	1	1	0	0	1	0	0	0	0	1		0	0	0	0	0		0	0		0
MXE0N	1.22	0.69	3.21	0.68	04-01-15	f	1		29		24						Currently married	0		0	9	4	3	0	0	0	0	0	0	0	0	0	0	0	0	0	0		0	0	0	0	0	0	0	0		0
MHA0E	0.87	1.49	3.01	0.43	03-03-15	f	1		29		24						Currently married	0		4	4	4	2	0	0	0	0	0	0	0	0	1	0	0	1	0	1		0	0	0	0	0	0	0	0		0
QJH0B	0.81	1.1	2.25	0.35	08-06-15	f	1		28		25						Divorced	2	3	4	3	3	2	0	0	0	0	0	1	0	0	1	0	0	0	0	1		0	0	0	0	0	0	0	0		0
NAH0A	1.03	1.59	3.38	0.97	05-07-15	f	1		29		24						Currently married	0		0	8	3	3	0	0	0	1	0	1	0	0	1	0	0	0	0	1		0	0	0	0	0	0	0	0		0
NAS0K	0.7	1.95	2.31	0.36	05-11-15	f	1		29		24						Currently married	0		0	7	3	2	0	0	0	1	0	0	0	0	1	0	0	0	0	1		0	0	0	0	0	0	0	0		0
QSI0T	1.18	3	3.66	1.3	8/18/2015	f	1		28		25						Currently married	0		0	3	5	4	0	0	0	0	0	1	0	0	1	0	0	0	0	1		0	0	0	0	0	0	0	0		0
PNP0N	0.89	1.6	3.13	3.64	09-10-15	t	1		28		25						Currently married	3	3	1	8	7	5	1	0	0	0	1	1	0	1	1	1	0	1	0	1		0	1	1	0	0	0	1	1		0
QTF0S	1.14	2.33	2.73	0.44	8/18/2015	f	1		28		25						Currently married	0		4	2	3	2	0	0	0	0	0	0	0	0	0	0	0	0	0	1		0	0	0	0	0	0	0	0		0
[truncated: 321 more columns]
